# Supplementary material for: TsrA Regulates Virulence and Intestinal Colonization in Vibrio cholerae
Source: mSphere. 2020 Dec 9;5(6):e01014-20. doi: 10.1128/mSphere.01014-20 (PMC7729259; doi:10.1128/mSphere.01014-20)
Supplement: TABLE S1 [file mSphere.01014-20-st001.xlsx]

## Sheet: S1 - RNA
Table S1 Aggregate log fold change data for RNA-seq experiments. Fold changes are relative to the wild-type C6706 strain. L2FC = log2 fold change; q-value = FDR adjusted p-value.
Locus Tag	Gene Name	Chromosome	Start	End	ΔtsrA L2FC	ΔtsrA q-value	Δhns L2FC	Δhns q-value
VC0002	mioC	1	372	806	-0.418447	2.84e-22	-0.513949	5.52e-33
VC0003	mnmE	1	816	2177	0.0927488	0.155777	0.243534	3.73e-05
VC0004	oxaA	1	2271	3896	-0.541064	1.14e-18	-0.591467	1.99e-22
VC0005		1	3899	4156	-0.71398	9.27e-40	-0.791542	4.89e-48
VC0006	rnpA	1	4123	4479	-0.635911	1.2e-25	-0.554758	4.67e-20
VC0007	rpmH	1	4492	4629	-0.525429	2.06e-30	-0.314093	8.73e-12
VC0008	tcyC	1	4871	5608	-0.128731	0.241624	0.193826	0.0536654
VC0009	patM	1	5605	6276	-0.084719	0.458108	-0.0729242	0.501708
VC0010	patH	1	6354	7100	0.260374	0.00248043	0.472866	8.35e-09
VC0012	dnaA	1	7412	8815	-0.049564	0.398878	0.173936	0.00055568
VC0012	dnaA	1	7412	8815	-0.049564	0.398878	0.173936	0.00055568
VC0013	dnaN	1	8873	9973	0.136254	0.0679384	0.416716	1.03e-09
VC0014	recF	1	9991	11082	-0.201572	0.00014982	0.00952891	0.883976
VC0014	recF	1	9991	11082	-0.201572	0.00014982	0.00952891	0.883976
VC0015	gyrB	1	11103	13520	-0.123029	0.0204601	-0.296765	2.21e-09
VC0016		1	13876	14367	-0.662382	7.71e-13	-1.39998	1.65e-48
VC0017		1	14377	14493	-0.786561	6.09e-06	-1.89087	2.44e-22
VC0018	ibpA	1	14769	15206	1.03188	7.47e-24	1.70103	6e-65
VC0019	avtA	1	15294	16550	-0.0932077	0.19189	-0.0195863	0.796626
VC0020	glyS	1	16869	18935	-0.205745	0.00555084	-0.075676	0.326805
VC0021	glyQ	1	18950	19867	-0.219151	0.00718607	-0.161014	0.0459469
VC0022		1	20283	20837	-0.0317742	0.887619	-1.16098	2.46e-12
VC0023		1	20943	21200	-0.0572895	0.602041	0.457656	1.67e-07
VC0024	tusA	1	21287	21535	-0.409034	0.000752345	-0.380975	0.00149952
VC0025		1	21656	21856	-0.385491	0.000555029	-0.40705	0.0002371
VC0026	yhdH	1	22028	23008	0.110343	0.335497	0.218357	0.0326613
VC0027	ilvA	1	23256	24788	0.386807	4.24e-09	0.841049	1.1e-39
VC0028	ilvD	1	24792	26633	0.617163	2.07e-12	1.096	2.01e-37
VC0029	ilvE	1	26643	27581	0.71993	2.91e-15	1.25232	6.98e-45
VC0030		1	27593	27877	0.778807	1.26e-09	1.71255	1.16e-45
VC0031	ilvG	1	27889	29535	0.794313	7.83e-26	1.59966	1.96e-104
VC0032	comM	1	30069	31592	0.177416	0.278211	0.315554	0.0337811
VC0033		1	31682	32566	-0.316572	0.011887	-0.0249888	0.865104
VC0034	dsbA	1	32644	33246	0.212857	1.41e-05	-0.0368174	0.495958
VC0035	rdoA	1	33277	34299	-0.101645	0.140888	-0.236401	0.000197192
VC0036		1	34311	35735	-0.349826	1.87e-08	-0.649258	1.35e-26
VC0037		1	36152	36430
VC0038		1	36527	36694	-0.521569	3.7e-17	-0.6942	5.99e-30
VC0039		1	36979	37770	0.00881469	0.89548	-0.0525471	0.325131
VC0040	hlyIII	1	37848	38495	-0.366384	1.43e-07	-0.336127	1.23e-06
VC0041		1	38534	39091	-0.308192	3.12e-08	-0.46471	2.91e-17
VC0042	trkH	1	39103	40548	-0.158696	0.0153858	-0.342883	3.1e-08
VC0043	trkA	1	40560	41936	-0.330506	1.11e-08	-0.242099	2.75e-05
VC0044	rsmB	1	41998	43278	-0.124996	0.0530584	0.0330488	0.63273
VC0045	fmt	1	43334	44281	-0.335459	1.76e-09	-0.165495	0.00347469
VC0046	def1	1	44299	44808	-0.334363	6.05e-19	-0.220308	5.19e-09
VC0047		1	44900	46075	0.099059	0.385145	0.145327	0.163267
VC0048	smf	1	46075	47190	-0.10675	0.230062	-0.0744515	0.395518
VC0049	smg	1	47193	47669	0.0583274	0.463133	0.314151	2.23e-06
VC0050		1	47679	48251	-0.212229	0.0163208	0.16955	0.0499513
VC0051	purK	1	48324	49457	0.0287781	0.81731	-0.518873	5.2e-08
VC0052	purE	1	49461	49946	-0.119917	0.38383	-1.05349	5.02e-18
VC0054	rimN	1	50104	50670	0.0969816	0.576132	0.378075	0.0084823
VC0055	hemF	1	50689	51606	-0.027209	0.885202	0.134557	0.368679
VC0056	aroE	1	51668	52504	-0.135435	0.157075	-0.255413	0.00387957
VC0057		1	52501	52776	-0.125858	0.10815	-0.127193	0.094081
VC0058		1	52757	53311	-0.0212875	0.7365	-0.0880761	0.0896111
VC0059		1	53497	53637	-0.642645	0.00524804	-0.594982	0.00889713
VC0060	crcB	1	59356	59736	-0.285132	0.0652838	-0.589754	4.53e-05
VC0061	thiC	1	59988	61925	-0.13801	0.0558161	0.167056	0.0145237
VC0061	thiC	1	59988	61925	-0.13801	0.0558161	0.167056	0.0145237
VC0062		1	61929	63251	-0.159338	0.0928957	0.171839	0.0559693
VC0063	thiF	1	63238	64014	-0.0940654	0.512592	0.4584	8.83e-05
VC0064	thiS	1	64014	64214	0.0187677	0.951141	0.459814	0.0416223
VC0065	thiG	1	64220	64990	-0.100703	0.355349	0.220815	0.0212526
VC0066	thiH	1	64987	66099	-0.234583	0.00397921	0.0136761	0.889468
VC0067		1	66324	68117	-0.281655	1.2e-05	-0.204605	0.00141583
VC0068		1	68250	69191	0.465749	1.62e-05	1.37515	1.7e-43
VC0068		1	68250	69191	0.465749	1.62e-05	1.37515	1.7e-43
VC0069		1	69296	70498	-0.905297	2.9e-57	-2.00339	1.08e-237
VC0070	tsrA	1	70602	70886	-11.711	9.04e-21	-0.509984	0.668328
VC0071	asnC	1	70975	71436	-0.037662	0.550084	-0.34832	1.3e-11
VC0072		1	71512	73818	-0.00416013	0.948467	-0.121345	0.0119045
VC0073		1	73878	74663	-0.0612921	0.351625	-0.0822358	0.176588
VC0074		1	74781	75170	-0.186041	0.0615852	0.957976	3.97e-29
VC0075		1	75266	76153	-0.22485	0.00113722	-0.512982	8.72e-15
VC0076	uspA	1	76210	76635	-0.0317236	0.730601	-0.648088	3.57e-20
VC0078	ftnA	1	76800	77327	0.00399108	0.967441	-0.0185665	0.821978
VC0079	uspB	1	77403	77726	-0.290355	1.74e-09	-0.148771	0.00242836
VC0080		1	77868	79055	0.0755888	0.455021	0.234835	0.00695247
VC0081		1	79052	79963	-0.216186	0.000284517	-0.328887	1.87e-08
VC0082	rmuC	1	80077	81618	0.0281141	0.713779	0.6508	1.5e-29
VC0083	ubiE	1	81663	82445	-0.331737	1.6e-17	-0.150314	0.000143801
VC0084	ubiJ	1	82472	83077	-0.217876	0.00321927	-0.0310575	0.707476
VC0085	ubiB	1	83074	84708	-0.292716	3.37e-08	0.0853465	0.123943
VC0086	tatA	1	84768	85016	-0.2956	0.000200523	-0.120194	0.142278
VC0087	tatB	1	85020	85421	-0.338344	7.6e-09	-0.00762849	0.921091
VC0088	tatC	1	85510	86262	-0.657512	9.59e-14	-0.432416	1e-06
VC0089	ccp	1	86574	87575	0.0173169	0.881929	-0.510553	5.66e-09
VC0090	vcmD	1	87681	89045	-0.0451829	0.620662	0.187391	0.0126541
VC0091		1	89116	89928	0.0840274	0.429773	1.75166	1.39e-95
VC0092	lexA	1	90013	90642	0.284099	4.85e-07	0.705787	1.33e-38
VC0093	plsB	1	90962	93388	-0.265504	1.44e-07	-0.16261	0.00141583
VC0094	ubiA	1	93464	94318	-0.456433	1.99e-11	-0.617675	5.72e-20
VC0095	ubiC	1	94319	94858	-0.15732	0.00816445	-0.116314	0.0498905
VC0097		1	95062	95472	-0.293333	3.01e-05	-0.18131	0.0104927
VC0098		1	95592	97571	-0.15905	0.0396243	-0.165663	0.0278209
VC0099	glpG	1	97946	98779	-0.383005	1.46e-13	-0.216396	3.45e-05
VC0100	glpE	1	98786	99106	-0.43726	2.24e-07	-0.263224	0.00199146
VC0102		1	99635	99775	-0.0757912	0.717522	-0.409325	0.0203446
VC0103		1	99867	100634	-0.0016779	0.988457	0.149601	0.104424
VC0105	hemB	1	100811	101854	-0.0959146	0.0777018	-0.336293	1.22e-11
VC0106		1	101958	102389	-0.395436	0.00419113	-0.790719	4.17e-09
VC0107		1	102908	103045	-0.125404	0.795234	0.0221349	0.968153
VC0108	polA	1	103098	105902	0.0737883	0.236452	0.240635	1.32e-05
VC0111		1	106649	107311	-0.690441	1.92e-37	-0.63519	5.49e-32
VC0112	cc4	1	107463	108080	-0.231753	8.64e-08	-0.369598	2.41e-18
VC0113		1	108252	108920	-0.166278	0.0985418	0.398977	1.19e-05
VC0114		1	108920	109468	0.142796	0.246297	0.638053	2.7e-09
VC0115		1	109475	109966	0.168622	0.120804	0.699239	5.51e-13
VC0116	hemN	1	110105	111493	0.110519	0.0535843	0.154118	0.00465671
VC0117	hemY	1	111557	112753	0.343781	1.23e-06	0.0280198	0.733423
VC0118	hemX	1	112750	113949	0.187963	0.0314632	-0.123266	0.15853
VC0119	hemD	1	113933	114715	0.00931154	0.930687	0.217767	0.00594946
VC0120	hemC	1	114761	115696	0.0190591	0.866966	0.200455	0.0185194
VC0122	cyaA	1	116053	118584	-0.568449	4.96e-14	-0.608289	3.51e-16
VC0123	cyaY	1	118690	119004	-0.0937821	0.153581	0.222234	0.000187911
VC0124		1	119080	119196	-0.190381	0.102393	-0.275135	0.0131737
VC0125	lysA	1	119229	120482	-0.0175645	0.597377	-0.0039182	0.91174
VC0126	dapF	1	120494	121324	0.0417033	0.650217	0.0569479	0.487046
VC0127		1	121338	122036	-0.19706	1.19e-05	-0.0946834	0.0390214
VC0128	xerC	1	122005	122940	-0.280303	9.22e-06	-0.250401	6.03e-05
VC0129		1	122943	123662	-0.323886	1.95e-11	-0.36091	5.02e-14
VC0130		1	123772	126261	0.337216	3.21e-11	-0.0269416	0.648641
VC0131		1	126294	126890	0.189898	0.0490964	0.02001	0.856803
VC0132		1	126887	128431	0.543679	1.09e-16	0.458595	2.59e-12
VC0134		1	128715	129542	0.0372101	0.559567	-0.056527	0.315732
VC0135	pldB	1	129657	130673	-0.1359	0.00611179	0.0179784	0.747221
VC0136	rhtB	1	130748	131365	0.337965	1.77e-05	0.515727	1.47e-11
VC0137	cdgJ	1	131385	132611	0.538947	9.67e-11	0.647346	2.89e-15
VC0139	dps	1	132791	133261	-0.203894	0.0277921	-0.214993	0.0168248
VC0140		1	133431	133760	0.034368	0.8635	0.157079	0.324084
VC0142		1	133965	134333	0.070682	0.709298	-0.0255617	0.892478
VC0143		1	134836	135093
VC0144		1	135210	135839	0.0817987	0.571663	0.419364	0.000366583
VC0145		1	135888	136154	-0.199948	0.00390997	-0.279582	3.28e-05
VC0146	rsmD	1	136151	136750	-0.28913	5.78e-06	-0.302128	1.84e-06
VC0147	ftsY	1	136954	138129	-0.204137	0.0319515	-0.384732	1.71e-05
VC0148	ftsE	1	138178	138852	0.226283	0.00391342	-0.00982331	0.921777
VC0149	ftsX	1	138842	139834	0.00599358	0.945098	0.0053795	0.951655
VC0150	rpoH	1	140004	140864	0.275465	4.16e-05	0.154368	0.0227856
VC0151	sthA	1	141066	142466	-0.0611707	0.491986	-0.299782	7.1e-05
VC0152	fabR	1	142783	143415	-0.0383993	0.575144	0.0594414	0.327978
VC0153		1	143473	143826	-0.0133667	0.919075	-0.0452114	0.687815
VC0154	trmA	1	143863	144972	-0.171125	0.0240468	0.304924	1.56e-05
VC0156	btuB	1	145370	147205	-0.377113	2.1e-13	0.402075	1.27e-15
VC0156	btuB	1	145370	147205	-0.377113	2.1e-13	0.402075	1.27e-15
VC0157	proA	1	147278	148885	1.06671	1.59e-45	0.782547	5.49e-25
VC0157	proA	1	147278	148885	1.06671	1.59e-45	0.782547	5.49e-25
VC0158	murI	1	149278	150075	-0.693744	2.9e-37	-0.943843	1.68e-67
VC0158	murI	1	149278	150075	-0.693744	2.9e-37	-0.943843	1.68e-67
VC0159		1	150041	150499	-0.299434	2.85e-12	-0.580995	2.19e-42
VC0160		1	150905	151024	-0.64224	0.0053498	-0.564187	0.0137917
VC0161	ilvY	1	156407	157303	-0.209624	0.00604059	0.103528	0.180215
VC0161	ilvY	1	156407	157303	-0.209624	0.00604059	0.103528	0.180215
VC0162	ilvC	1	157441	158925	-1.00645	4.45e-90	-1.42398	3.41e-176
VC0162	ilvC	1	157441	158925	-1.00645	4.45e-90	-1.42398	3.41e-176
VC0163		1	159052	159303	-0.453762	1.78e-11	-0.22994	0.000763353
VC0164	vexB	1	159419	162529	-0.20261	0.000123197	-0.246434	1.56e-06
VC0165	vexA	1	162541	163647	-0.221503	4.83e-07	-0.314577	2.64e-13
VC0166	vexR	1	163666	164247	-0.194083	0.000366125	-0.22707	2.03e-05
VC0167	rep	1	164408	166423	-0.212676	0.00155465	-0.0960927	0.163267
VC0167	rep	1	164408	166423	-0.212676	0.00155465	-0.0960927	0.163267
VC0167	rep	1	164408	166423	-0.212676	0.00155465	-0.0960927	0.163267
VC0168	cycB	1	166490	166897	-0.0365534	0.609988	-0.143587	0.0157863
VC0170	gsiA	1	168532	170247	0.167749	0.00814046	-0.444663	2.06e-13
VC0171		1	170339	171895	-0.0627088	0.457191	-0.971245	1.43e-44
VC0172		1	172050	173027	-0.487388	0.000328584	-0.727148	5.68e-08
VC0173		1	173030	173968	-0.355579	0.000589742	-0.904354	3.6e-19
VC0174		1	174143	175090	0.264525	0.000196241	0.220281	0.00182614
VC0175		1	175343	176941	0.555783	1.36e-27	1.04145	1.03e-95
VC0176	ecoO109IREP	1	177450	177758	0.517972	3.19e-12	-0.86259	1.28e-29
VC0177	vspR	1	177861	178424	-0.378041	1.16e-07	-4.26032	0
VIBCH10163		1	178841	179089	-0.721098	9.16e-30	-1.90411	5.29e-194
VC0178		1	179338	180405	-0.610582	3.5e-18	-1.68516	3.94e-131
VC0178		1	179338	180405	-0.610582	3.5e-18	-1.68516	3.94e-131
VC0179	dncV	1	180425	181729	-0.465921	3.63e-10	-1.25394	2.72e-67
VC0180		1	181732	183486	-0.511007	1.2e-19	-1.04431	4.12e-79
VC0181		1	183476	183946	-0.34866	6.63e-08	-0.350141	4.05e-08
VC0182		1	183957	184388	0.0287007	0.74546	0.863673	1.45e-39
VC0183		1	184360	186471	0.674672	8.49e-35	2.25607	0
VC0184		1	186481	188169	1.74938	1.26e-190	3.77814	0
VC0185		1	188166	189368	1.03731	3.99e-60	2.36428	0
VC0186	gor	1	189457	190809	-0.0738756	0.309597	-0.0436676	0.540159
VC0187		1	190915	191754	-0.101858	0.0811287	-0.149086	0.00699551
VC0188	prlC	1	192034	194076	0.577558	3.57e-22	0.697172	3.14e-32
VC0190	uvrD	1	194214	196385	0.0879767	0.15778	0.437836	1.93e-15
VC0191		1	197130	197798	-0.262037	0.0075446	-1.29965	7.43e-42
VC0192		1	197873	198685	0.045355	0.580914	-0.120583	0.092042
VC0194	ggt	1	198833	200587	-0.024001	0.888669	0.101019	0.469187
VC0195	rarD	1	200761	201669	-0.234073	0.00811777	-0.0533816	0.57885
VC0196	recQ	1	201830	203665	-0.144805	0.0169329	0.0946298	0.116424
VC0197		1	203658	203957	-0.0843802	0.66475	0.262568	0.103881
VC0198		1	204113	204490	-0.197091	0.206319	0.516076	0.000160909
VC0199	vcaM	1	204526	206361	-0.0776465	0.480858	2.49596	6.97e-194
VC0200	fhuA	1	206490	208589	-0.093417	0.576743	5.63885	0
VC0201	fhuC	1	208720	209505	-0.0800631	0.609988	3.45834	2.8e-235
VC0202	fhuD	1	209496	210455	0.241985	0.115471	3.70571	1.24e-215
VC0203	fhuB	1	210452	212413	0.180006	0.0828935	2.55616	3.27e-199
VC0204		1	212440	213288	0.717876	3.11e-11	1.26078	1.14e-33
VC0205		1	213331	213522	0.165077	0.887101	0.286563	0.775322
VC0206	murQ1	1	213519	214421	0.633793	0.000803226	0.374491	0.0536506
VC0207	murP	1	214449	215897	0.194299	0.0244991	0.0179912	0.859088
VC0208		1	216004	216492	-0.384721	1.32e-10	-0.405322	1.25e-11
VC0209		1	216558	217424	-0.275289	3.94e-09	-0.266297	9.94e-09
VC0210	rph	1	217588	218304	-0.703676	7.97e-16	-0.782436	1.48e-19
VC0211	pyrE	1	218670	219311	-0.535116	2.15e-12	-0.853023	1.73e-29
VC0212	lpxN	1	219397	220374	0.0170976	0.878507	-0.0910993	0.303461
VC0213	htrB	1	220385	221341	0.0915124	0.246399	-0.0143513	0.868383
VC0214	slmA	1	221338	221928	0.0512331	0.481463	-0.157076	0.0130999
VC0215	coaBC	1	222087	223286	-0.0262688	0.786637	-0.0603572	0.461349
VC0216	mlp2	1	223454	225148	0.338389	0.00500904	-0.0236605	0.868383
VC0217		1	225260	225934	0.177546	0.216289	-0.445194	0.000787019
VC0218	rpmB	1	226229	226465	-0.480426	3.35e-18	-0.0275966	0.668328
VC0219	rpmG	1	226479	226646	-0.399432	3.2e-10	0.0777949	0.253376
VC0220		1	226867	227355	-0.120614	0.0843235	0.342139	5.29e-08
VC0221	mutM	1	227365	228174	0.0834632	0.14544	0.236117	5.62e-06
VC0222	coaD	1	228271	228765	-0.176885	0.00164606	-0.150776	0.0070434
VC0223	waaQ	1	228876	229913	-0.313987	3.63e-06	-0.271237	5.51e-05
VC0224	kdtX	1	229975	230754	-0.129192	0.063386	-0.124597	0.0651108
VC0224	kdtX	1	229975	230754	-0.129192	0.063386	-0.124597	0.0651108
VC0225	waaC	1	230797	231870	-0.113676	0.0454478	0.0480501	0.410323
VC0227	wavC	1	231998	232705	0.00789434	0.918848	0.525504	4.92e-22
VC0228	wavD	1	232709	233668	0.550281	1.41e-18	1.54759	1.39e-142
VC0229	wavE	1	233672	234601	0.328626	1.13e-12	0.961053	3.48e-102
VC0230	wavF	1	234598	235341	0.265338	0.00060073	0.502755	1.07e-11
VC0231	wavG	1	235338	236921	0.0241486	0.706019	0.532339	1.21e-27
VC0232	wavH	1	236912	237292	0.0699975	0.133386	0.528439	6.03e-38
VC0233	waaA	1	237289	238566	-0.0825982	0.0853612	0.477347	1.07e-28
VC0233	waaA	1	237289	238566	-0.0825982	0.0853612	0.477347	1.07e-28
VC0233	waaA	1	237289	238566	-0.0825982	0.0853612	0.477347	1.07e-28
VC0234	wavI	1	238569	239357	-0.0631404	0.299443	0.537973	1.72e-25
VC0235	wavJ	1	239354	240403	-0.0982067	0.0177488	0.396211	2.35e-25
VC0236	waaF	1	240400	241437	0.0653907	0.127377	0.673485	1.81e-71
VC0237	waaL	1	241437	242636	0.0390856	0.422906	0.713695	8.75e-72
VC0238	wavK	1	242638	243204	0.072104	0.320864	0.776897	4.75e-37
VC0239	wavL	1	243212	244984	-0.301402	2.61e-18	-0.00531983	0.906339
VC0240	gmhD	1	245143	246087	-0.179782	0.000962875	0.0967572	0.078473
VC0241	rfbA	1	246529	247926	0.192723	0.00776982	0.0944314	0.198545
VC0242	rfbB	1	247929	249320	0.164732	0.0947482	0.127683	0.184027
VC0243	rfbD	1	249323	250444	-0.240685	0.0163393	0.323567	0.000715742
VC0244	rfbE	1	250455	251558	-0.0106365	0.935458	0.453864	1.4e-06
VC0245	rfbG	1	251555	252946	0.00673701	0.885202	0.478634	9.46e-48
VC0246	rfbH	1	252918	253712	0.00100773	0.987905	0.613354	3.16e-37
VC0247	rfbI	1	253651	254466	0.172052	0.000593063	0.764461	4.01e-59
VC0248		1	254514	254747	0.659632	4.36e-29	1.5338	9.18e-155
VC0249	rfbL	1	254753	256168	0.631575	1.15e-19	1.35743	4.03e-88
VC0250		1	256177	257301	0.559945	6.66e-21	1.19911	2.93e-93
VC0251		1	257292	259769	0.512322	1.25e-12	1.1423	2.92e-59
VC0252	rfbO	1	259839	260405	0.281583	0.000658637	0.691764	1.23e-18
VC0256	insN	1	262326	262670	0.212552	0.0460639	-0.197189	0.0637809
VC0257		1	262667	263539	0.370016	1.49e-09	0.585268	1.31e-22
VC0259	wbeU	1	264254	265366	0.122803	0.0718726	0.0663608	0.333813
VC0260	wbeV	1	265374	267239	-0.0049523	0.949477	0.211856	0.000185386
VC0261		1	267300	267440	0.3016	0.0397081	0.550699	5.9e-05
VC0262	galE	1	267392	268363	0.131513	0.00223662	0.390782	4.82e-22
VC0263	wbeW	1	268371	268925	0.101166	0.212297	0.25702	0.000430871
VC0264	rjg	1	269119	270435	0.149569	0.133276	0.0206682	0.852994
VC0265		1	270697	271935	0.215278	0.00253244	0.372203	4.78e-08
VC0266		1	271990	272562	0.298599	0.00940835	0.30825	0.00599947
VC0267		1	272562	273485	0.543248	2.05e-10	0.710138	2.67e-17
VC0268	yjaG	1	273559	274146	-0.193677	0.000769951	0.00209951	0.978578
VC0269	manA	1	274509	275708	0.286121	7.95e-11	1.06996	6.2e-141
VC0270	mak	1	275767	276654	0.348063	1.73e-05	0.985431	3.11e-37
VC0271		1	277002	278060	0.714764	3.54e-18	0.500815	1.69e-09
VC0271		1	277002	278060	0.714764	3.54e-18	0.500815	1.69e-09
VC0273	hupA	1	278432	278704	0.353645	0.113995	-0.135337	0.55848
VC0274		1	278750	279439	0.0397267	0.595668	0.00432683	0.960956
VC0275	purD	1	279539	280828	0.0295706	0.81785	0.0578838	0.602549
VC0276	purH	1	280887	282479	0.122453	0.157193	0.0311773	0.735815
VC0277	zntR	1	282765	283166	-0.0483308	0.582462	0.112243	0.138723
VC0278		1	283393	284952	-0.664676	2.42e-40	-0.631527	8.32e-37
VC0279		1	285375	285503	-1.10162	0.102032	-0.328844	0.633039
VC0280	cadB	1	285652	286989	-0.946865	4.72e-17	-3.38965	3.94e-206
VC0281	cadA	1	287099	289234	-0.46401	0.00810083	-3.22434	6.82e-88
VC0282		1	289352	290992	0.769017	9.63e-25	0.166151	0.0360775
VC0283		1	291257	291934	0.112901	0.686467	0.62914	0.00441189
VC0284		1	291955	292446	0.278569	0.0250407	2.02712	2.19e-78
VC0284		1	291955	292446	-0.164703	0.440804	1.29044	2.28e-14
VC0285	eda	1	294219	294824	0.226723	0.00547445	0.346299	9.41e-06
VC0286		1	294837	296213	0.7813	1.12e-09	0.585974	5.42e-06
VC0287	idnK	1	296367	296882	0.463075	0.0402484	0.801107	0.000140966
VC0288	edd	1	296879	298675	0.581503	0.000403572	0.837259	1.24e-07
VC0289	gntR	1	298752	299750	0.179596	0.0390343	0.527536	4.35e-11
VC0290	fis	1	299889	300185	-0.661718	9.53e-18	-0.0195035	0.834201
VC0291	dusB	1	300209	301177	-0.457033	1.81e-27	0.332065	1.09e-15
VC0292		1	301185	301277	0.0367594	0.878498	0.13835	0.479066
VC0293	prmA	1	301317	302204	-0.0634638	0.643922	0.0372353	0.774935
VC0295	accC	1	302413	303756	-0.0193644	0.821419	0.0513077	0.473411
VC0296	accB	1	303771	304232	0.146924	0.0191193	0.216008	0.000292884
VC0297	aroQ	1	304289	304741	0.139023	0.0147949	0.321729	1.73e-09
VC0298	acs	1	305121	307070	0.0242104	0.8322	-0.238196	0.00864073
VC0299		1	307273	307902	0.0304534	0.888669	-0.218248	0.210945
VC0300		1	307911	309734	0.0916212	0.497502	0.0588067	0.656158
VC0302		1	309994	311184	0.329893	0.000681616	-0.011776	0.925123
VC0303		1	311277	314720	0.409778	3.35e-08	-0.489261	5.16e-11
VC0304	gppA	1	314843	316336	-0.179359	0.00439922	0.0849373	0.18499
VC0305	rhlB	1	316344	317660	-0.193782	0.00232938	0.00481582	0.955488
VC0306	trxA	1	317772	318098	-0.511616	1.15e-05	-0.945047	6.15e-17
VC0307	rho	1	318296	319555	-0.683468	2.65e-35	-0.883198	8.44e-59
VC0308		1	319654	320646	-0.482304	4.17e-09	-0.92026	1.45e-29
VC0309		1	320728	322569	-0.0772207	0.231039	-0.205625	0.000391594
VC0311		1	322566	322835	-0.0428415	0.680885	-0.00943068	0.931766
VC0312	fre	1	322851	323561	-0.147943	0.0209671	-0.169168	0.00637234
VIBCH10294		1	323869	323961	-0.669805	0.0721406	-0.537935	0.142617
VC0315	pssA	1	329711	331051	-0.247815	0.000824011	-0.184558	0.0121922
VC0315	pssA	1	329711	331051	-0.247815	0.000824011	-0.184558	0.0121922
VC0317		1	331146	331592	-0.076699	0.472979	0.145959	0.121129
VC0318	murB	1	331635	332678	-0.0731817	0.179423	0.0546924	0.302961
VC0319	birA	1	332675	333637	0.14925	0.228825	0.0258639	0.847584
VC0320	coaA	1	333687	334625	0.00690855	0.943143	0.0230958	0.782084
VC0320	coaA	1	333687	334625	0.00690855	0.943143	0.0230958	0.782084
VC0320	coaA	1	333687	334625	0.00690855	0.943143	0.0230958	0.782084
VC0321	tufA	1	335326	336510	-0.317622	4.07e-09	-0.0800409	0.160942
VC0322	secE	1	336734	337114	-0.165771	0.000222627	0.232415	8.03e-08
VC0323	nusG	1	337130	337678	-0.107507	0.031303	0.268678	6.63e-09
VC0324	rplK	1	337809	338237	-0.339217	2.54e-07	0.248066	0.000152076
VC0325	rplA	1	338242	338943	-0.314837	1.16e-05	0.332213	2.32e-06
VC0326	rplJ	1	339213	339701	-0.388424	2.5e-12	0.303443	3.85e-08
VC0327	rplL	1	339768	340133	-0.364578	1.68e-07	0.339779	7.71e-07
VC0328	rpoB	1	340374	344399	-0.439884	7.94e-07	-0.305019	0.000602512
VC0329	rpoC	1	344504	348709	-0.313156	1.79e-05	-0.0410168	0.618853
VC0330		1	348820	349308	-0.0319418	0.624274	-0.284023	5.83e-08
VC0331	nudC	1	349492	350268	-0.0280521	0.802582	-0.27446	0.00191242
VC0332	hemE	1	350523	351590	-0.102138	0.0533195	-0.0743815	0.154504
VC0333		1	351689	352324	-0.0861638	0.155988	-0.0471322	0.439187
VC0334		1	352411	353370	-0.158537	0.00437686	-0.217303	6.11e-05
VC0335	envC	1	353367	354515	-0.184273	0.00293939	-0.022817	0.744522
VC0336	gpmI	1	354684	356216	-0.503167	1.92e-12	-0.112488	0.137839
VC0337		1	356359	357246	-0.0415012	0.911122	-0.337599	0.245235
VC0338		1	357398	358813	0.242229	0.00448863	-0.00104024	0.992321
VC0339	psd	1	359021	359878	-0.170388	0.00107747	-0.0379183	0.501518
VC0340		1	359871	361034	-0.24708	7.86e-10	-0.165578	3.98e-05
VC0341	orn	1	361157	361702	-0.503312	2.25e-19	-0.308838	3.81e-08
VC0342		1	363575	364684	-0.187659	0.0579291	-0.0427978	0.687952
VC0343		1	364889	365353	0.0528159	0.640703	0.11905	0.219601
VC0344	amiB	1	365347	367065	0.254311	1.36e-06	0.363423	1.46e-12
VC0345	mutL	1	367072	369033	0.0526654	0.43583	0.254977	7.65e-06
VC0346	miaA	1	369030	369977	0.109363	0.0481125	-0.0538651	0.338127
VC0347	hfq	1	370149	370412	0.0243101	0.730322	-0.270923	7.16e-07
VC0348	hflX	1	370445	371734	0.0258998	0.714545	-0.321589	4.65e-09
VC0349	hflK	1	371780	372967	-0.117675	0.013267	-0.39294	6.07e-19
VC0350	hflC	1	372970	373950	-0.14243	0.00479053	-0.362258	2.76e-14
VC0350	hflC	1	372970	373950	-0.14243	0.00479053	-0.362258	2.76e-14
VC0351		1	374011	374199	-0.164934	0.18522	-0.286433	0.0144168
VC0352	slyX	1	374240	374458	-0.178025	0.0728494	-0.0184689	0.870947
VC0353		1	374470	375453	0.0254539	0.834436	0.09705	0.326733
VC0354	fkpA	1	375590	376369	0.347606	5.88e-15	0.126432	0.00576389
VC0355		1	376574	377290	-0.277701	2.04e-05	-0.285368	8.2e-06
VC0356	tusD	1	377287	377682	-0.309961	8.13e-12	-0.375599	6.06e-17
VC0357	tusC	1	377679	378035	-0.44401	3.94e-14	-0.531646	7.18e-20
VC0358		1	378045	378320	-0.409016	1.11e-14	-0.546963	2.99e-25
VC0359	rpsL	1	378505	378879	-0.371869	3.08e-07	-0.0405041	0.62482
VC0360	rpsG	1	378995	379465	-0.280221	0.000353843	0.182893	0.0194018
VC0361	fusA	1	379541	381637	-0.340081	2.69e-07	-0.0274643	0.719245
VC0362	tufA	1	381760	382944	-0.554464	2.81e-27	-0.578981	4.32e-30
VC0364	bfd	1	383247	383435	-0.425075	0.00189788	2.10417	2.9e-76
VC0365	bfr	1	383505	383981	-0.983287	9.28e-27	1.18112	1.04e-41
VC0366	rpsF	1	384193	384561	-0.409523	1.67e-07	0.205035	0.00971796
VC0367	priB	1	384569	384871	-0.330295	3.09e-06	0.318177	4.84e-06
VC0368	rpsR	1	384887	385114	-0.338983	1.35e-05	0.300027	9.16e-05
VC0369	rplI	1	385148	385597	-0.321238	2.51e-06	0.344601	2.56e-07
VC0370		1	385659	386423	0.855004	8.54e-26	0.984297	3.94e-34
VC0371	dnaB	1	386594	388000	0.295686	4.74e-14	0.569365	7.12e-50
VC0372	alr1	1	388014	389099	0.0979669	0.0188276	0.206958	1.27e-07
VC0373		1	389182	389601	0.288793	0.00515481	0.231098	0.0252552
VC0374	pgi	1	389886	391538	-0.235904	4.37e-06	-0.369827	1.16e-13
VC0375		1	391571	391678	0.0305188	0.940682	-0.132978	0.704115
VC0376		1	391741	392919	-0.0710057	0.54855	0.0573557	0.605812
VC0377		1	393036	393497	-0.184915	0.00135474	-0.305309	3.6e-08
VC0378	zur	1	393507	393965	-0.190631	5.72e-05	-0.118161	0.0129626
VC0379	dusA	1	394329	395312	-0.0802167	0.206319	0.195429	0.00061026
VC0380		1	395326	395448	-0.357541	0.59309	-0.102718	0.879278
VIBCH10360		1	395473	395685	-0.316821	0.261468	-0.023911	0.944088
VC0381		1	395774	396439	-0.466815	2.43e-07	-0.498212	2.69e-08
VC0383		1	396560	396790	-0.819584	0.00014527	-0.949504	1.14e-05
VC0384	cysJ	1	396876	398720	-0.340939	0.00472066	-0.246923	0.0406449
VC0385	cysI	1	398720	400453	0.0282742	0.802958	0.122868	0.180788
VC0386	cysH	1	400446	401207	-0.254906	0.0105608	-0.399633	3.53e-05
VIBCH10366		1	401492	401584	-0.386476	0.290737	-0.861214	0.0111073
VC0388		1	401597	401716	-0.64224	0.0053498	-0.564187	0.0137917
VC0389		1	407506	408840	-0.2605	1.58e-11	-0.315534	1.71e-16
VC0390	metH	1	409037	412717	0.0868771	0.06188	0.182691	2.36e-05
VC0391	lysC	1	412790	414145	-0.337916	6.23e-05	-1.86852	7.3e-119
VC0392		1	414609	415727	0.319057	1.36e-06	-0.164968	0.0155706
VC0393		1	415806	417590	-0.0716925	0.258892	-0.137009	0.017995
VC0394	uvrA	1	417655	420477	0.29856	1.54e-06	0.477687	2.37e-15
VC0395	gtaB	1	420633	421508	-0.295648	2.06e-12	-0.39924	5.83e-22
VC0396	qstR	1	421678	422322	0.0412687	0.867096	0.144946	0.47182
VC0397	ssb	1	422614	423147	-0.517681	5.58e-23	-0.388777	1.11e-13
VC0398		1	423271	425283	0.12335	0.0121422	0.113695	0.0183319
VC0399	mshD	1	425296	426735	0.0892267	0.142082	-0.0970816	0.095109
VC0400	mshJ	1	426732	427382	0.184339	0.00285935	-0.0358497	0.601674
VC0401	mshK	1	427375	427692	0.0570089	0.499573	-0.121257	0.102782
VC0402	mshD	1	427707	429386	-0.059302	0.364254	-0.27521	9.36e-07
VC0403	mshM	1	429391	430236	-0.322643	0.00143304	-0.168315	0.101009
VC0404	mshD	1	430215	431384	-0.154183	0.0029263	-0.467904	1.53e-21
VC0405	mshE	1	431374	433101	-0.111298	0.0145709	-0.281783	4.62e-11
VC0406	mshG	1	433110	434333	-0.226737	3.04e-06	-0.658585	1.11e-43
VC0407		1	434336	434788	-0.333956	0.000415977	-0.717503	4.18e-15
VC0408	mshB	1	434869	435423	-0.328667	2.43e-07	-0.124335	0.0579962
VC0409	fimA	1	435458	435985	-0.57226	2.33e-44	-0.733074	1.3e-72
VC0410	mshC	1	436022	436510	-0.346067	9.63e-11	-0.662688	1.85e-36
VC0411		1	436458	437069	-0.407383	4.94e-16	-0.539637	2.69e-27
VC0412	mshO	1	437069	437839	-0.30476	3.86e-05	-0.538068	8.18e-14
VC0412	mshO	1	437069	437839	-0.30476	3.86e-05	-0.538068	8.18e-14
VC0413	mshP	1	437811	438236	-0.197527	0.128593	-0.464975	9.71e-05
VC0414	vcfQ	1	438229	441987	-0.274862	1.35e-09	-0.7785	5.07e-69
VC0414	vcfQ	1	438229	441987	-0.274862	1.35e-09	-0.7785	5.07e-69
VC0415	mreB	1	442155	443198	0.260068	3.24e-08	0.269569	6.12e-09
VC0416	mreC	1	443255	444145	0.0799553	0.0732536	0.050592	0.255404
VC0417	mreD	1	444132	444620	0.00983557	0.886542	-0.0411839	0.460805
VC0418	maf	1	444617	445180	-0.0536993	0.364744	-0.154783	0.00287647
VC0419	rng	1	445206	446675	-0.050627	0.299901	-0.271993	1.24e-10
VC0420		1	446688	450563	-0.04096	0.305753	-0.196429	1.6e-08
VC0421		1	450572	451399	0.143115	0.00056662	-0.232648	1.1e-08
VC0422	tldD	1	451399	452844	0.156123	2.9e-05	-0.314735	6.59e-18
VC0423	arcA	1	452940	454163	0.0627615	0.48206	-0.419049	2.79e-08
VC0424		1	454890	455312	-0.424489	1.08e-06	-0.547214	1.69e-10
VC0425		1	455459	456256	-0.151037	0.116383	0.175938	0.0522195
VC0426		1	456325	456708	-0.180339	0.115246	0.33564	0.00118686
VC0427		1	456727	456837	-0.608739	0.0956196	-0.0446761	0.917696
VC0428		1	456859	457296	-0.392192	4.99e-06	-0.0301179	0.762883
VC0429		1	457418	459982	-0.0407934	0.689294	-0.303569	0.000188995
VC0430		1	460153	461139	-0.113906	0.443042	-0.672914	6.58e-08
VC0431	argR	1	461445	461915	-0.317612	1.95e-06	-0.340195	2.13e-07
VC0432	mdh	1	462243	463178	0.117889	0.629134	-0.683792	0.000529752
VC0433	arcD	1	463652	465058	0.315834	0.00788842	0.491291	1.46e-05
VC0434	ispB	1	465207	466178	-0.206688	0.00307103	-0.0953177	0.180967
VC0435	rplU	1	466449	466760	-0.319949	1.5e-06	0.0293875	0.7005
VC0436	rpmA	1	466781	467041	-0.229284	0.0277078	0.13802	0.184046
VC0437		1	467264	468436	-0.327916	0.000872274	0.136811	0.176162
VC0438	yjjP	1	468558	469319	0.0201863	0.85996	0.211289	0.0137154
VC0439		1	469319	469792	0.153611	0.260722	0.0906939	0.500301
VC0440	folA	1	469805	470302	0.146425	0.200283	-0.0844938	0.459132
VC0441	apaH	1	470451	471260	0.186771	0.00343049	-0.048674	0.478857
VC0442	apaG	1	471271	471651	0.180638	0.00130324	0.00472078	0.950897
VC0443	ksgA	1	471723	472538	-0.23658	1.63e-06	-0.29653	8.97e-10
VC0444	pdxA	1	472552	473544	-0.0188266	0.779794	-0.179445	0.000490351
VC0445	surA	1	473534	474829	0.0472139	0.694332	-0.232549	0.0166606
VC0446		1	474882	477233	0.338848	1.6e-06	0.0983136	0.18514
VC0447	djlA	1	477392	478246	-0.0909673	0.127015	-0.0961338	0.0934063
VC0449		1	479294	480919	0.151706	0.0576646	0.55726	1.24e-14
VC0450	mltC	1	481683	482810	0.225617	0.000315301	0.272058	8.94e-06
VC0451		1	482912	483184	-0.10845	0.197457	0.0393842	0.649938
VC0452	mutY	1	483198	484259	0.0765027	0.501985	0.183601	0.0637224
VC0453	trmB	1	484499	485218	-0.180633	0.00075823	0.0811965	0.138602
VC0454	glsA	1	485329	486249	0.149887	0.0200715	0.430789	5.83e-13
VC0455		1	486470	487645	-0.00270408	0.977634	-0.309108	9.99e-06
VC0456	rdgB	1	487639	488241	0.0237763	0.813656	-0.239276	0.00208245
VC0457		1	488311	488742	0.0669594	0.353161	-0.213419	0.000875664
VC0458		1	488788	489078	0.192651	0.0012696	0.106419	0.0828067
VC0459		1	489078	489635	0.211396	0.00310989	0.146958	0.0397903
VC0460	proC	1	489689	490507	0.229666	0.000264128	0.160677	0.011078
VC0461		1	490560	491270	-0.00206745	0.973418	-0.103966	0.0248684
VC0462	pilT	1	491296	492333	-0.00516816	0.945098	-0.131174	0.0212328
VC0463	pilU	1	492348	493454	0.0228919	0.718821	-0.26893	9.57e-08
VC0464		1	493566	494369	-0.201382	0.030917	-0.148689	0.108043
VC0465	tyrS1	1	494478	495758	0.165806	0.00373159	0.289936	1.03e-07
VC0466		1	495796	496218	0.125916	0.136061	0.281748	0.000264034
VC0467		1	496299	496862	0.172141	0.00739583	0.38574	1.96e-10
VC0468	gshB	1	496898	497854	0.117675	0.0490964	0.152948	0.0072814
VC0469	rsmE	1	497868	498599	0.106285	0.304926	0.367749	4.54e-05
VC0470	dns	1	498737	499432	0.415167	3.05e-10	0.595117	3.39e-20
VC0471	sprT	1	499560	500048	-0.0632727	0.781089	0.09209	0.641924
VC0472	metK	1	500170	501327	-0.0746717	0.176386	0.499613	4.71e-25
VC0473	tkt1	1	501692	503689	0.0334117	0.71012	-0.584471	2.72e-17
VC0474	irgB	1	503761	504657	0.0360697	0.835214	0.924358	1.1e-13
VC0475	irgA	1	504802	506760	0.16361	0.245441	4.6563	0
VC0476	epd	1	506912	507937	-0.211893	0.000526938	-0.00204076	0.980333
VC0477	pgk	1	508086	509249	-0.103464	0.267901	0.0798945	0.372415
VC0478	fbaA	1	509405	510481	-0.249562	0.00196308	-0.37849	9.84e-07
VC0479		1	510669	510764	-0.0396154	0.736828	-0.186412	0.0525716
VC0480	mscS	1	510777	511640	0.161038	0.130139	0.163432	0.107739
VC0480	mscS	1	510777	511640	0.161038	0.130139	0.163432	0.107739
VC0481	argO	1	511704	512339	0.320335	0.0373048	2.79075	6.24e-93
VC0482	iciA	1	512504	513400	0.233068	0.026353	0.581434	2.31e-09
VC0482	iciA	1	512504	513400	0.233068	0.026353	0.581434	2.31e-09
VC0483		1	513501	514196	0.512949	1.14e-09	0.228043	0.0080364
VC0483		1	513501	514196	0.512949	1.14e-09	0.228043	0.0080364
VC0484		1	514529	514660	-0.00855502	0.971505	-0.297368	0.102497
VC0485	pykF	1	514732	516144	-0.136905	0.0249166	0.149558	0.0108868
VC0486		1	516560	517342	-0.102429	0.463985	0.515344	1.01e-05
VC0487	glmS	1	517405	519237	0.504485	0.0158932	2.08446	3.17e-27
VC0488		1	519298	520377	0.668484	1.07e-19	-0.234245	0.00398112
VC0489	vah5	1	520634	522394	0.00105807	0.993887	-0.116428	0.275031
VC0490		1	523156	525117	0.625456	9.8e-23	0.265378	4.1e-05
VC0491		1	525118	525654	0.693333	7.56e-21	0.328056	1.24e-05
VC0492		1	525623	526789	0.640126	1.04e-29	0.212866	0.000241298
VC0493		1	527045	527920	0.332925	6.96e-08	0.378575	4.7e-10
VC0494		1	528305	528949	0.370762	0.00159347	0.372422	0.00132574
VC0495		1	529011	529685	0.279123	0.0527857	0.0159752	0.931511
VC0496		1	529739	530338	0.422004	0.000486195	-0.0515906	0.719673
VC0497		1	530402	530602	0.0943548	0.703976	-0.00283519	0.991829
VC0498		1	530684	531124	0.0334798	0.920128	-0.439147	0.105397
VC0501		1	532899	533387	0.289714	0.0502354	0.886195	3.24e-11
VC0501		1	532899	533387	0.228538	0.0988192	0.469185	0.000233957
VC0502		1	534198	534722	0.0807895	0.245424	0.703491	1.49e-32
VIBCH10482		1	534996	535220
VC0503	shyB	1	535418	536698	0.300356	0.0586718	0.343254	0.0240898
VC0504		1	536876	537103	-0.920225	0.72723	-6.31495	0.00693671
VC0505		1	537151	537519	-0.0420188	0.91409	-0.224066	0.479066
VC0506		1	537550	538284	-0.270889	0.0314036	-0.30965	0.0109315
VC0507		1	538423	538599	-0.0192782	0.955924	-0.276195	0.332339
VC0508		1	538603	539046	-0.173882	0.241624	-0.348594	0.0113048
VC0509		1	539097	539540	0.272608	0.299443	0.165028	0.528787
VC0510		1	539531	540004	0.546554	0.433314	0.276609	0.6927
VC0511		1	540216	540335
VIBCH10492		1	540631	540879
VC0512		1	541331	542908
VC0513		1	544362	545177
VC0514		1	545174	547054
VC0515		1	547158	548390
VC0516	intA	1	548780	550021	0.119285	0.145748	0.215322	0.00450176
VC0517	rpoD	1	550407	552284	-0.470178	2.01e-13	-0.738172	6.51e-32
VC0518	dnaG	1	552383	553567	-0.478397	1.11e-06	-0.645265	1.87e-11
VIBCH10500		1	553561	554145	-0.372733	0.000180532	-0.586124	1.21e-09
VC0519		1	554235	554678	-0.526108	5.6e-23	-0.411141	9.98e-15
VC0520	rpsU	1	554708	554923	-0.658778	1.15e-30	-0.627548	2.73e-28
VC0521	gcp	1	555164	555457	-0.0727084	0.59113	-0.127496	0.284303
VC0521	gcp	1	555164	555457	-0.122582	0.501584	0.0334701	0.857203
VC0522		1	556336	557148	-0.0405938	0.682925	0.0628404	0.471142
VC0523		1	557197	557823	-0.183664	0.000427518	-0.0768757	0.153318
VC0524	folB	1	558012	558365	-0.203078	0.00799874	-0.252039	0.00066846
VC0525		1	558362	558868	-0.355198	6.14e-12	-0.36616	1.46e-12
VC0526		1	558865	559668	-0.415446	1.42e-16	-0.525394	9.69e-26
VC0527	ftsB	1	559783	560067	0.0198003	0.823513	0.188653	0.0056587
VC0528	ispD	1	560064	560762	0.029885	0.642328	0.161074	0.00213054
VC0529	ispF	1	560759	561235	0.0852998	0.126076	0.0742649	0.171942
VC0530	truD	1	561265	562350	-0.0659082	0.312799	-0.000494084	0.994292
VC0531	surE	1	562352	563104	-0.146588	0.0143244	-0.168998	0.00355772
VC0532	pcm	1	563097	563723	0.0680118	0.378546	0.13491	0.0498818
VC0533	nlpD	1	563723	564658	-0.0680077	0.054505	-0.640046	1.1e-84
VC0534	rpoS	1	564732	565739	-0.253892	2.48e-07	-1.10445	1.85e-114
VC0535	mutS	1	565832	568420	0.319025	2.47e-06	0.518006	3.17e-15
VC0537	cysM	1	568688	569575	0.347234	2.09e-06	0.345012	1.89e-06
VC0538	cysP	1	569959	570960	0.0954484	0.219902	0.036925	0.647534
VC0539	cysU	1	571037	571888	0.0948785	0.483601	-0.00311537	0.982933
VC0540	cysW	1	571899	572762	0.0319896	0.900532	-0.150717	0.47075
VC0541	cysA	1	572759	573889	0.110245	0.0887291	0.00391774	0.965317
VC0542		1	574056	574562	0.250103	0.00553716	0.247708	0.00525108
VC0543	recA	1	574696	575760	0.0379412	0.529812	0.360276	1.66e-13
VC0544	recX	1	575893	576351	0.0772878	0.6945	0.794662	1.34e-07
VC0545	alaS	1	576524	579106	-0.088519	0.0261345	-0.323594	1.38e-18
VC0546		1	579138	579257	-0.36147	0.0566855	-0.494509	0.00751855
VC0547	lysC	1	579310	580497	-0.236929	1.84e-08	0.11673	0.00625089
VC0548	csrA	1	580589	580786	-0.207146	0.000176277	-0.433763	2.57e-16
VC0549	oadG1	1	582357	582617	0.01675	0.862306	-0.791177	1.52e-29
VC0550	oadA-1	1	582646	584439	0.24187	0.00101058	-0.98321	1.57e-45
VC0551	oadB-1	1	584449	585579	0.259116	0.0043715	-1.07679	1.81e-36
VC0552		1	585702	586652	0.24662	9.96e-07	0.361942	1.87e-13
VC0553		1	586646	587107	0.356672	1.39e-05	0.158545	0.0627944
VC0554		1	587114	589972	0.540816	2.08e-34	0.273319	9.94e-10
VC0556	gshA	1	590084	591658	0.285409	6.5e-10	-0.0216164	0.687815
VC0557	luxS	1	591707	592225	-0.145346	0.00682888	-0.399978	2.55e-15
VC0558		1	592295	593575	-0.445063	1.14e-25	-0.597445	1.25e-45
VC0559		1	593658	594452	-0.566658	1.21e-24	-0.629439	3.38e-30
VC0560	ffh	1	594665	596050	-0.147822	0.00400028	-0.259895	1.12e-07
VC0561	rpsP	1	596286	596534	-0.425156	1.24e-08	0.192855	0.0111549
VC0562	rimM	1	596562	597116	-0.338769	3.64e-09	0.331203	5.06e-09
VC0563	trmD	1	597144	597887	-0.335205	7.74e-07	0.460597	3.19e-12
VC0564	rplS	1	597929	598282	-0.362301	3.24e-08	0.390314	1.36e-09
VC0565	degS	1	598403	599461	-0.194724	0.000588139	-0.299399	4.94e-08
VC0566	degP	1	599638	601005	1.33038	3.39e-133	0.803398	2.21e-49
VC0567		1	601137	601574	-0.00215621	0.973285	0.0363624	0.477407
VC0568		1	601728	602831	-0.0868362	0.0977372	-0.113899	0.0228708
VC0570	rplM	1	603055	603483	-0.420402	6.22e-15	-0.0866924	0.130091
VC0571	rpsI	1	603499	603891	-0.376409	1.16e-07	0.0258304	0.755155
VC0573	petA2	1	604219	604812	-0.0207907	0.814906	-0.345628	2.15e-07
VC0574	petB	1	604812	606077	-0.0289334	0.782352	-0.310348	9.71e-05
VC0575		1	606074	606811	-0.213576	1.73e-05	-0.32908	1.05e-11
VC0576	sspA	1	606911	607546	-0.680813	2e-41	-0.867293	7.24e-67
VC0577	sspB	1	607558	608022	-0.459443	1.1e-18	-0.676203	2.21e-39
VC0578		1	608090	608659	0.225391	0.000457562	-0.27095	1.62e-05
VC0579	diaA	1	608662	609252	0.177805	0.00894248	-0.0996233	0.148618
VC0580		1	609256	609624	0.248008	3.43e-06	-0.151969	0.00514515
VC0581	lpoA	1	609611	611416	0.0627964	0.304204	-0.180106	0.0008062
VC0582	rsmI	1	611486	612352	-0.138676	0.0039608	-0.18869	5.43e-05
VC0583	hapR	1	612566	612940	-0.944858	9.11e-33	-1.0661	1.79e-41
VC0583	hapR	1	612566	612940	-0.94991	1.55e-50	-1.1939	9e-77
VC0585	hpt	1	613472	614005	-0.508741	2.6e-19	-0.666711	2.55e-32
VC0586	can	1	614080	614748	-0.0237691	0.758016	0.0644667	0.316153
VC0587		1	614896	616542	0.173569	0.00249506	0.179195	0.00147738
VC0589		1	616926	617843	0.27241	0.000285814	0.152511	0.0481208
VC0590		1	617849	618619	0.362043	0.000375456	0.0201882	0.870995
VC0591	panC	1	618683	619564	-0.125877	0.009627	-0.250337	5.85e-08
VC0592	panB	1	619575	620369	-0.120116	0.0820269	-0.232265	0.000302461
VC0593	folK	1	620372	620875	0.0192686	0.835274	-0.334694	2.01e-06
VC0594	pcnB	1	620872	622245	-0.0762665	0.212458	-0.207594	0.000157964
VC0595	gluQ	1	622336	623250	0.273147	0.0149762	0.389392	0.000283816
VC0596	dksA	1	623299	623745	0.101514	0.0704092	0.457124	1.64e-19
VC0597	sfsA	1	623870	624604	0.103156	0.161019	0.171826	0.0123876
VC0600		1	624851	626203	-0.233522	0.0328671	-0.271225	0.010706
VC0601	hrpB	1	626302	628764	0.444908	2.77e-14	0.666545	3.81e-31
VC0602	mrcB	1	628761	631094	0.396259	6.74e-11	0.590043	3.45e-23
VC0603		1	631331	633625	0.219152	1.3e-12	0.0543933	0.0982255
VC0604	acnB	1	633890	636487	0.0494395	0.580848	-0.590952	1.34e-16
VC0605		1	636642	637022	-0.144585	0.301706	-0.357267	0.00435052
VC0606	glnB	1	637200	637538	0.244098	0.610138	0.259886	0.55848
VC0607		1	637554	638246	0.515046	0.160163	0.311338	0.401776
VC0607		1	637554	638246	0.0440257	0.918091	-0.122704	0.742415
VC0608	fbpA	1	638930	639943	-0.150761	0.154345	3.16492	6.07e-274
VC0609	fbpB	1	640027	641652	-0.0980596	0.392213	0.935096	7.12e-24
VC0610	fbpC	1	641652	642683	-0.0663766	0.411314	0.652424	7.78e-23
VC0611		1	642814	644226	0.730381	7.34e-17	-1.23694	2.67e-44
VC0612	chbp	1	644349	646754	0.973229	1.31e-20	-0.951147	7.1e-20
VC0613	exo I	1	646873	648786	1.06356	3.77e-23	0.0068888	0.96656
VC0614		1	648783	649667	1.11856	7.44e-18	0.351841	0.0103766
VC0615		1	649664	651388	0.93476	1.18e-18	-0.151666	0.191925
VC0616		1	651445	652440	1.64224	3.2e-29	0.498222	0.00114008
VC0617		1	652483	653466	2.1012	3.4e-55	1.03961	3.3e-14
VC0618		1	653469	654494	2.92096	3.84e-62	1.74047	1.37e-22
VC0619		1	654497	655483	1.86258	1.18e-24	0.87716	2.43e-06
VC0620	cbp	1	655653	657323	1.59379	3.77e-30	1.43316	6.18e-25
VC0621		1	657953	658285	0.0367306	0.870473	0.0909138	0.634575
VC0622	chiS	1	658234	661623	0.188552	0.0349174	0.375431	7.03e-06
VC0623		1	661831	662853	-1.22189	0.0988192	0.927637	0.193775
VC0624		1	662926	664011	-0.178182	0.0196985	-0.409905	1.39e-08
VC0626	hemL	1	664265	665563	-0.24303	0.000166211	-0.502443	5.57e-16
VC0627	erpA	1	665847	666188	-0.0464553	0.40101	-0.464955	3.6e-23
VC0628	vexE	1	666286	667386	-0.0699916	0.265926	-1.0361	1.03e-77
VC0629	vexF	1	667397	670516	-0.262078	1.54e-05	-1.33615	6.23e-114
VC0630	shyC	1	670598	671899	-0.13354	0.090448	-0.088446	0.258358
VC0631	tyrS	1	672030	673217	-0.386448	1.09e-12	-0.455916	1.75e-17
VC0632		1	673285	674730	-0.590264	1.5e-42	-0.446245	5.5e-25
VC0633	ompU	1	674828	675880	-0.519289	9.66e-41	-0.501853	1.31e-38
VC0634	greA	1	676405	676881	-0.337509	3.03e-06	-0.202335	0.00541227
VC0635	yhbY	1	676958	677254	-0.623463	3.45e-24	-0.560473	4.82e-20
VC0636	rrmJ	1	677374	678003	-0.0454244	0.515291	-0.0621683	0.325088
VC0637	hflB	1	678113	680059	-0.066628	0.332256	-0.0646956	0.315686
VC0638	folP	1	680126	680962	-0.385708	7.57e-08	-0.456529	1.2e-10
VC0639	glmM	1	680988	682328	-0.319426	0.00112851	-0.457045	1.36e-06
VC0640	secG	1	682585	682920	-0.254602	0.000588139	-0.148594	0.0459543
VC0641	rimP	1	683351	683806	-0.245279	3.51e-05	-0.0311681	0.64072
VC0642	nusA	1	683825	685312	-0.0988131	0.217605	0.155264	0.0351593
VC0643	infB	1	685337	688033	-0.246142	0.0346207	0.583544	6.84e-08
VC0644	rbfA	1	688123	688533	-0.340971	0.000554813	0.164993	0.0982741
VC0645	truB	1	688533	689471	-0.359763	3.83e-05	0.329376	0.000116368
VC0646	rpsO	1	689613	689882	-0.373314	1.44e-07	0.099024	0.18514
VC0647	pnp	1	690245	692374	-0.177525	5.31e-06	-0.00577726	0.907771
VC0648	nlpI	1	692490	693401	-0.0875417	0.0256686	-0.101759	0.00719605
VC0649		1	693488	693907	-0.154066	0.459705	0.258904	0.159884
VC0650	vcrM	1	693954	695291	0.2973	0.000950137	0.729058	7e-18
VC0651		1	695344	696309	0.617835	9.89e-13	0.850317	1.59e-23
VC0652		1	696234	697247	0.263181	0.0201218	0.852347	4.06e-16
VC0653	rocS	1	697355	699409	0.11869	0.0144642	0.240155	1.43e-07
VC0654		1	699642	700169	-0.0511531	0.609988	0.382691	2.03e-06
VC0655	yhbS	1	700153	700656	0.176768	0.114908	0.292621	0.00498669
VC0656		1	700767	701174	0.0577628	0.466663	0.0486637	0.515139
VC0657		1	701171	701620	-0.0166477	0.839535	-0.140976	0.0285869
VC0658	cdgI	1	701609	703666	-0.338467	2.63e-15	-0.253043	3.82e-09
VC0659	prfC	1	703870	705465	-0.137145	0.060601	-0.151806	0.0303895
VC0660	srmB	1	705587	706858	-0.346946	8.12e-06	-0.260792	0.000752872
VC0661		1	706946	707668	0.110165	0.211838	0.25323	0.00155968
VC0662	braB	1	707977	709290	1.36984	2.31e-47	1.85738	2.28e-87
VIBCH10639	prfB	1	709647	710558	-0.435377	4.72e-20	-0.516242	4.45e-28
VC0664	lysS	1	710583	712121	-0.530088	3.62e-18	-0.650938	3.08e-27
VC0665	vpsR	1	712395	713729	0.250055	0.0159598	-0.246636	0.0145411
VC0666		1	714244	714558	0.0398955	0.628057	-0.030871	0.690783
VC0667	tas	1	714596	715654	-0.139725	0.0342487	-0.434494	1.08e-12
VC0668	mutH	1	715847	716512	0.0959118	0.275678	0.474116	3.62e-10
VC0671	rppH	1	717143	717661	0.134326	0.0024797	0.299494	1.2e-12
VC0672	ptsP	1	717664	719910	0.117028	0.0113577	0.187371	2.04e-05
VC0673		1	719920	720714	0.0366737	0.808112	-0.313025	0.0079028
VC0674	lgt	1	720743	721558	-0.0731569	0.618796	-0.569629	1.57e-06
VC0675	thyA	1	721568	722419	-0.0827015	0.376316	-0.513158	9.81e-11
VC0676		1	722512	723660	0.0350082	0.744141	0.119111	0.179609
VC0677	nhaR	1	724055	724945	0.649504	4.94e-19	0.746021	4.82e-25
VC0677	nhaR	1	724055	724945	0.649504	4.94e-19	0.746021	4.82e-25
VC0678	hlyU	1	725213	725470	0.083562	0.615221	-0.0362836	0.823242
VC0679	rpsT	1	725539	725799	-0.463692	1.14e-16	-0.226331	6.29e-05
VC0680	mviN	1	726042	727619	0.170212	0.0210611	0.217676	0.00213049
VC0681	ribF	1	727688	728656	-0.0321621	0.573819	0.295458	1.11e-10
VC0682	ileS	1	728687	731536	-0.0745124	0.141678	-0.0435283	0.387152
VC0683	lspA	1	731552	732067	-0.337455	6.53e-05	-0.261397	0.00183111
VC0684	fkpB	1	732230	732664	-0.234233	0.00512448	-0.567847	1.49e-12
VC0685	ispH	1	732699	733661	-0.217148	0.00283071	-0.424917	1.04e-09
VC0687		1	733798	735282	3.28036	1.4e-68	3.15834	3.4e-64
VC0688		1	735535	735876	0.042994	0.722905	0.00598493	0.96656
VC0689		1	735892	737691	0.158263	0.0150738	0.139855	0.0286839
VC0690	murQ2	1	737715	738638	0.269786	2.45e-05	-0.0189321	0.801306
VC0691	anmK	1	738656	739768	0.278958	2.39e-06	0.202645	0.000618975
VC0692	nagZ	1	739874	740866	0.0526526	0.331081	-0.00618793	0.921091
VC0693		1	740893	741606	0.18663	0.023436	0.0765184	0.371913
VC0694		1	741616	743292	0.142167	0.0932045	0.322188	3.56e-05
VC0695	aroF	1	743534	744607	0.471227	1.75e-12	0.535982	4.23e-16
VC0696	tyrA	1	744620	745747	0.276481	0.000126929	0.228152	0.00138804
VC0697	plzA	1	745814	746185	-0.00439058	0.964715	-0.160716	0.0281849
VC0698		1	746356	748023	-0.42391	3.23e-13	-0.574555	1.1e-23
VC0700		1	748385	750331	-0.292957	6.88e-07	-0.378071	5.91e-11
VC0701	trpR	1	750386	750697	-0.338191	2.28e-08	-0.361758	1.85e-09
VC0702		1	750775	751299	-0.400005	8.76e-16	-0.67738	1.59e-41
VC0703	mbaA	1	751247	753622	-0.0980813	0.119662	-0.3005	1.67e-07
VC0704	nspS	1	753606	754685	-0.302216	4.45e-05	-0.577257	2.96e-15
VC0705	pheA	1	754828	756003	0.318347	4.62e-10	0.591325	1.47e-32
VC0706	raiA	1	756243	756569	0.443108	2.81e-06	1.26808	2.37e-44
VC0708		1	756971	757732	0.272369	2.43e-12	-0.510461	4.79e-40
VC0709	rluD	1	757851	758825	-0.347214	1.07e-07	-0.41197	1.37e-10
VC0710		1	758828	759550	-0.290412	7.8e-09	-0.280501	1.89e-08
VC0711	clpB	1	759675	762248	0.860596	7.28e-20	0.907951	2.76e-22
VC0714		1	768218	768541	0.175486	0.20572	0.389676	0.0019168
VC0715	frp	1	768551	769273	0.149149	0.00418914	0.357332	3.7e-13
VC0716	fdx	1	769308	769562	-0.203971	0.131842	-0.0520128	0.717125
VC0717		1	769565	770965	-0.491024	2.92e-10	-0.418528	6.47e-08
VC0718	rdgC	1	771116	772030	-0.0282911	0.71012	-0.0693013	0.284638
VC0719	phoB	1	772267	772956	0.0554333	0.50615	0.0882826	0.237573
VC0720	phoR	1	772978	774279	0.253523	0.000110985	0.293226	5.27e-06
VC0721	pstS	1	774276	775253	0.304937	1.04e-05	0.468574	3.34e-12
VC0722	ppx	1	775321	776823	-0.167876	0.00099394	-0.765916	2.61e-56
VC0723	ppk	1	776804	778909	0.0946526	0.129443	-0.269516	2.9e-06
VC0724	pstC	1	779108	781303	-0.185568	5.77e-05	-0.0122039	0.823305
VC0725	pstA	1	781313	782959	-0.225564	1.04e-06	-0.107185	0.0231467
VC0726	pstB	1	782962	783783	-0.161706	0.0153858	-0.0893344	0.183886
VC0727	phoU	1	783817	784527	-0.235107	0.000104108	-0.296098	6.11e-07
VC0728	pvds	1	784588	785364	0.201073	0.0192303	-0.391991	1.46e-06
VC0730		1	785567	786331	0.415601	5e-15	0.409479	9.3e-15
VC0731	Prdx	1	786666	787289	-0.553351	1.31e-20	-0.706547	2.18e-33
VC0732		1	787493	788398	0.0450401	0.690272	0.266863	0.00324479
VC0732		1	787493	788398	0.0450401	0.690272	0.266863	0.00324479
VC0734	aceB	1	788982	790619	0.217306	0.0821213	0.64646	9.99e-09
VC0736	aceA	1	790749	792062	0.0805823	0.372208	-0.805346	1.27e-25
VC0737		1	792215	792664	0.0300898	0.730336	-0.74255	3.33e-28
VC0739	queA	1	792954	794012	-0.239723	0.00512141	-0.146242	0.0892958
VC0741	tgt	1	794241	795380	0.0905547	0.409458	0.820988	1.57e-19
VC0742	yajC	1	795485	795817	0.287603	2.29e-09	0.434017	3.09e-20
VC0743	secD	1	795839	797692	0.454954	8.01e-16	0.387089	6.15e-12
VC0744	secF	1	797707	798654	0.398044	2.15e-15	0.384296	1.92e-14
VC0745	suhB	1	798822	799625	-0.412053	1.06e-12	-0.180937	0.00213665
VC0746	trmJ	1	799804	800538	-0.238978	0.000147426	-0.269473	1.32e-05
VC0747	iscR	1	800653	801174	-0.126713	0.18078	-0.0943175	0.308182
VC0748	iscS	1	801201	802415	-0.243609	0.00201626	-0.206838	0.0078106
VC0749	ISU	1	802452	802835	-0.255853	0.0202153	-0.375803	0.000375579
VC0750	iscA	1	802896	803219	-0.206522	0.157766	-0.27648	0.0440611
VC0751	hscB	1	803268	803783	-0.0403864	0.695696	-0.0935048	0.290702
VC0752	hscA	1	803807	805657	-0.260799	1.1e-09	-0.384039	7.61e-20
VC0753	fdx	1	805671	806009	-0.375774	3.16e-08	-0.530561	2.45e-15
VC0754	iscX	1	806058	806252	-0.455272	4.43e-07	-0.510844	1.03e-08
VC0755	pepB	1	806427	807761	0.49603	1.86e-26	0.342828	2.07e-13
VC0756	ndk	1	807964	808392	0.583114	2.11e-18	0.0294705	0.707964
VC0757	rlmN	1	808566	809687	-0.248634	0.00216777	0.249802	0.0015094
VC0758	rodZ	1	810001	811083	0.440511	5.65e-18	0.510881	4.03e-24
VC0759	ispG	1	811088	812218	0.371245	6.31e-09	0.30848	1.19e-06
VC0760	hisS	1	812244	813512	0.376574	1.11e-15	0.230888	1.05e-06
VC0761		1	813549	814163	0.401027	0.000428948	0.0467446	0.717129
VC0762	yfgL	1	814176	815336	0.252626	1.7e-06	0.0256637	0.670842
VC0763	engA	1	815529	817013	-0.0672962	0.2628	-0.00227037	0.977016
VC0764		1	817067	817951	0.0575971	0.363793	0.357928	2.37e-11
VC0765		1	818256	818489	-0.0852911	0.270604	0.317762	2.31e-06
VC0766	xseA	1	818470	819810	-0.364268	2.98e-13	-0.298271	2.13e-09
VC0766	xseA	1	818470	819810	-0.364268	2.98e-13	-0.298271	2.13e-09
VC0767	guaB	1	820018	821481	-1.1201	6.93e-33	-2.09822	6.25e-112
VC0768	guaA	1	821588	823141	-1.15087	1.95e-62	-2.03955	2.9e-189
VC0769		1	823377	825101	0.236355	0.0190275	0.0449361	0.6878
VC0770	yaaH	1	825292	825885	-0.52891	1.07e-12	-0.120774	0.123661
VC0771	vibB	1	826197	827078	-0.244996	0.156361	1.85191	4.99e-39
VC0772	vibE	1	827179	828810	0.0111385	0.947567	0.856642	3.11e-13
VC0773	vibC	1	828821	830008	0.0764891	0.821899	1.98101	1.8e-17
VC0774	vibA	1	830176	830964	0.0410233	0.905279	1.23236	1.47e-07
VC0775	vibH	1	830976	832292	0.0299458	0.91235	1.48093	1.73e-15
VC0776	viuP	1	832470	833447	-0.0588896	0.787947	1.10328	1.05e-12
VC0777	viuD	1	833444	834496	-0.0162355	0.958125	1.17789	1.5e-08
VC0778	viuG	1	834475	835551	0.361566	0.0759795	1.52675	8.98e-18
VC0779	fepC	1	835668	836507	-0.109058	0.507065	0.750092	1.52e-08
VC0780	vibD	1	836438	837223	-0.0187074	0.890252	0.292997	0.00337616
VC0781		1	837233	838159	-0.0649172	0.377793	0.06158	0.372355
VC0783		1	838377	840359	-0.0208363	0.91409	-0.0164769	0.931341
VC0784	acp	1	840439	841989	0.51037	2.62e-09	0.41714	1.37e-06
VC0786	dadA	1	842367	843632	0.146984	0.0182698	0.274837	2.84e-06
VC0787		1	843733	844665	-0.0268415	0.883784	0.0310656	0.850649
VC0788		1	844790	845119	-0.487222	7.8e-08	-0.524961	8.41e-09
VC0789		1	845312	845557	-1.05223	1.33e-19	-2.08367	9.79e-69
VC0790	citB	1	845591	846274	-0.0321757	0.75454	0.126893	0.127261
VC0791		1	846288	847985	-0.47025	1.09e-10	-0.368806	4.1e-07
VC0792	oadB	1	848056	849357	-1.70155	2.64e-39	-3.07554	1.3e-119
VC0793m	oadA	1	849373	849966	-1.38863	2.28e-24	-2.90814	6e-95
VC0793	oadA	1	849954	851189	-1.37972	2.95e-41	-2.90289	3.59e-169
VC0794	oadG-2	1	851190	851462	-1.32043	2.26e-28	-3.0642	2.86e-114
VC0795	citS	1	851557	852903	-1.3601	3.09e-48	-3.39977	1.29e-289
VC0796	citC	1	853165	854235	-0.663802	4.94e-16	-2.07176	1.34e-144
VC0797	citD	1	854287	854583	-0.995983	1.99e-29	-2.5459	2.63e-176
VC0798	citE	1	854565	855455	-1.02471	6.65e-34	-2.50112	2.86e-194
VC0799	citF	1	855466	856995	-1.18216	8.03e-34	-2.58868	2.16e-157
VC0800		1	856992	857528	-1.43349	1.96e-42	-2.73615	5.92e-147
VC0801	citG	1	857506	858447	-1.57266	9.76e-42	-2.80328	1.21e-127
VC0802		1	858794	859192	0.553743	0.000134166	3.17175	9.43e-130
VC0803		1	859306	860040	-0.191851	0.026353	0.677114	5.41e-18
VC0804	fdxA	1	860219	860542	-0.23181	0.292314	0.289342	0.145732
VC0806		1	860789	862405	0.178873	0.0143571	0.665498	4.24e-23
VC0807		1	862473	863156	0.50957	3.77e-07	1.82001	7.22e-84
VC0809		1	863379	865058	0.914591	4.32e-58	2.67503	0
VC0810		1	865250	865765	1.53082	2.83e-101	3.99677	0
VIBCH10775		1	865854	865985	0.403714	7.93e-05	2.53902	5.21e-164
VC0811		1	866099	866803	-0.0883832	0.160286	2.10086	0
VC0812		1	866873	869812	0.120918	0.0576646	0.0255738	0.71131
VC0813		1	869813	870391	-0.176206	0.0394718	-0.589762	3.71e-13
VC0814		1	870819	871298	0.165845	0.0457446	0.0688115	0.426196
VC0815	HipA	1	871283	872644	0.0479779	0.593762	0.00515624	0.961305
VC0817		1	873287	874225	0.341729	3.13e-06	1.27934	1.59e-77
VC0819	aldA	1	875273	876793	4.25441	0	6.34689	0
VC0820	tagA	1	877007	880015	3.67683	0	6.01949	0
VC0821		1	880128	881267	3.62511	0	6.11652	0
VC0822		1	881369	884728	3.51017	0	5.49603	0
VC0823		1	884725	885663	2.841	0	4.67601	0
VC0824	tpx	1	885773	886267	2.90656	0	2.8384	0
VC0825	tcpI	1	886543	888405	2.57737	1.91e-169	1.81442	7.85e-85
VC0826	tcpP	1	888846	889511	-0.185919	0.000172567	-0.450802	1.38e-21
VC0827	tcpH	1	889496	889906	-0.229424	2.94e-05	-0.58123	2.74e-28
VC0828	tcpA	1	890449	891123	2.94928	5.93e-285	2.41009	4.11e-191
VC0829	tcpB	1	891233	892495	2.67903	0	2.09461	2.66e-260
VC0830	tcpQ	1	892495	892947	2.64705	1.25e-187	2.18465	1.7e-128
VC0831	tcpC	1	892950	894419	2.71824	1.9e-219	2.24562	1.45e-150
VC0832	tcpR	1	894412	894867	2.73351	6.26e-211	2.24128	1.99e-142
VC0833	tcpD	1	894855	895691	2.77818	1.25e-249	2.3415	4.79e-178
VC0834	tcpS	1	895707	896165	2.93763	3.28e-225	2.78421	5.11e-203
VC0835	tcpT	1	896155	897666	3.03474	9.5e-305	2.87609	2.05e-274
VC0836	tcpE	1	897641	898663	3.13172	0	2.82231	0
VC0837	tcpF	1	898673	899689	3.50683	0	3.11095	3.51e-248
VC0838	tcpN	1	899896	900726	1.31539	1.28e-69	1.34028	7.45e-73
VC0839	tcpJ	1	900726	901487	1.38351	3.88e-91	1.37228	2.63e-90
VC0840	acfB	1	901494	903374	1.61536	5.81e-107	1.6916	6.9e-118
VC0841	acfC	1	903380	904150	2.35467	1.83e-212	2.23031	2.29e-191
VC0842		1	904166	904639	2.04672	3.51e-140	1.92027	4.79e-124
VC0843		1	904648	905556	2.00245	1.09e-181	1.98482	4.28e-179
VC0844	acfA	1	905559	906206	2.63395	2.08e-149	2.98632	1.19e-192
VC0845	acfD	1	906379	910941	3.12396	0	3.41114	0
VIBCH10816		1	912424	912585	0.35888	0.0188156	0.400275	0.00707632
VC0847	intA	1	912856	914124	0.231391	0.000154693	0.219712	0.000302664
VC0848	smpB	1	914726	915211	-0.151553	0.0104285	-0.249811	9.66e-06
VC0849		1	915389	915829	-0.184467	0.630103	-0.509759	0.117079
VC0850		1	915826	916137	-0.053898	0.799713	-0.28954	0.0900135
VC0851	smpA	1	916215	916574	0.240682	4.51e-06	-0.119273	0.0279391
VC0852	recN	1	916733	918397	0.352695	1.82e-13	1.02072	2.04e-107
VC0853	ppnK	1	918527	919411	0.00777489	0.91546	0.0381415	0.527317
VC0854	grpE	1	919557	920159	0.276759	3.27e-05	0.356503	3.95e-08
VC0855	dnaK	1	920423	922330	1.18197	3.6e-49	1.16753	1.61e-48
VC0856	dnaJ	1	922531	923676	1.07808	7.06e-13	0.714668	2.7e-06
VC0857		1	923726	924169	-0.142825	0.414971	-0.327309	0.0370358
VC0858		1	924266	924778	0.415742	0.161019	0.609208	0.0273336
VC0859		1	924759	925349	0.777445	1.37e-06	2.40918	1.54e-62
VC0860		1	925349	926581	1.67421	3.06e-54	3.96774	0
VC0861		1	926571	926984	1.18218	9.4e-13	2.71021	5.62e-69
VC0862		1	927021	927389	-0.394874	0.131894	0.304624	0.216936
VC0863		1	927382	928941	-0.277332	1.44e-05	0.364838	3.64e-09
VC0864	tadA	1	929064	929591	-0.181858	0.308684	-0.33496	0.0406991
VC0865		1	929637	929768	-0.630876	1.38e-26	-0.3706	3.92e-10
VC0866	mltF	1	929947	931539	0.215467	1.05e-05	0.223084	3.6e-06
VC0868		1	931640	931852	0.0522467	0.908007	0.147125	0.703616
VC0869	purL	1	931849	935742	-0.027963	0.812002	-0.816994	8.24e-21
VC0870	tnpA	1	935917	936354	-0.0248099	0.960567	0.501854	0.192231
VC0871		1	936465	936656	0.583392	3.14e-05	1.60932	9.79e-34
VC0872		1	936662	936865	0.797366	6.91e-21	1.55119	9.12e-81
VC0873		1	936968	937612	1.49099	1.8e-133	1.5678	1.1e-147
VC0875	proS	1	937854	939569	-0.179018	0.00169396	-0.318234	5.69e-09
VC0876		1	939795	940490	-0.0931479	0.140726	-0.0216889	0.749281
VC0878	rpmE	1	940625	940882	0.292003	0.0490538	0.521493	0.000171356
VC0879	rpmJ	1	940879	941004	0.429871	0.007818	0.989906	3.65e-11
VC0880		1	941187	942791	0.219631	0.048885	0.282175	0.0083907
VC0881		1	942857	943306	0.451531	2.08e-14	0.838536	2.3e-48
VC0882		1	943303	943602	0.387593	4.34e-06	0.848386	3.74e-26
VC0884		1	944520	944990	-0.335866	1.96e-06	-1.63468	2.82e-108
VC0885		1	944947	945249	-0.236385	0.0223397	-1.43458	2.22e-42
VC0886		1	945253	946290	-0.0446362	0.642618	-0.647814	7.61e-16
VC0887		1	946379	946690	-0.503156	6.28e-07	-0.599712	3.21e-09
VC0888	truC	1	946691	947425	-0.36932	0.000107227	-0.334846	0.000388354
VC0889	dxs	1	947523	949403	0.490558	9.64e-15	0.168437	0.0100254
VC0890	ispA	1	949423	950307	0.466433	1.28e-14	0.219265	0.000405415
VC0891	xseB	1	950349	950591	0.166489	0.0744391	0.0299067	0.771869
VC0892	pomA	1	950906	951670	0.238342	9.63e-06	0.291964	3.22e-08
VC0893	motB	1	951682	952638	0.136818	0.00764829	0.11705	0.0205832
VC0894	thiI	1	952942	954393	-0.285105	0.00452762	0.0996625	0.34125
VC0896	gcvA	1	955014	955934	0.0839607	0.403667	-0.00612267	0.961305
VC0897		1	955956	956342	-0.0933324	0.667068	-0.253109	0.173572
VC0898	xni	1	956372	957151	-0.204891	0.00621461	-0.163286	0.027443
VC0899		1	957262	958620	0.748702	6.73e-22	0.322628	4.5e-05
VC0900	cdgG	1	958840	960414	0.132779	0.0392208	1.06996	1.46e-75
VC0900	cdgG	1	958840	960414	0.132779	0.0392208	1.06996	1.46e-75
VC0901		1	960516	962777	0.0228207	0.759926	0.0630208	0.313614
VC0902	queF	1	962792	963637	-0.181613	0.00365662	-0.215633	0.000405578
VC0903	syd	1	963734	964282	-0.104694	0.347484	-0.285563	0.00397954
VC0904		1	964284	965060	-0.0298977	0.837893	-0.231572	0.0434413
VC0905	metQ	1	965193	966020	-0.399852	2.34e-06	-0.22544	0.00827981
VC0906	metI	1	966039	966716	0.28752	8.46e-05	0.643675	2.33e-20
VC0907	metN	1	966706	967740	0.156584	0.0736239	0.555894	2.11e-12
VC0908	gmhB	1	967976	968536	-0.132592	0.0337809	-0.0685203	0.2799
VC0909	treR	1	968601	969551	-0.167383	0.00682595	-0.172222	0.00461034
VC0910	treB	1	969788	971224	0.616595	5.88e-15	-0.252349	0.00177082
VC0911	treA	1	971304	972992	0.123645	0.0503007	-0.570355	3.94e-23
VC0913	vexG	1	974049	975107	1.3653	7.87e-192	1.11347	4.81e-126
VC0914	vexH	1	975107	978217	0.913018	1.31e-61	0.600468	2.74e-27
VC0916	vpsU	1	978644	979144	-0.0980049	0.514888	0.861342	1.62e-12
VC0917	vpsA	1	979457	980575	0.115661	0.0821213	1.6801	4.48e-186
VC0918	vpsB	1	980595	981836	0.139669	0.0191193	1.8288	2.41e-260
VC0919	vpsC	1	981833	982387	0.121251	0.142483	1.9062	2.4e-168
VC0920	vpsD	1	982384	983532	0.0925751	0.426485	1.58372	2.01e-65
VC0921	vpsE	1	983529	984938	0.224025	0.0582006	1.41451	2.59e-42
VC0922	vpsF	1	984935	986155	0.368961	2.61e-07	1.56902	3.36e-122
VC0923	sat	1	986166	986597	0.539914	5.28e-09	1.73582	3.01e-87
VC0924	vpsH	1	986597	987937	0.516815	3.7e-09	1.61659	2.81e-82
VC0924	vpsH	1	986597	987937	0.516815	3.7e-09	1.61659	2.81e-82
VC0925	vpsI	1	987913	989010	0.435588	1.23e-13	1.45708	1.09e-148
VC0926	vpsJ	1	989007	990179	0.567028	2.2e-16	1.42468	4.5e-101
VC0927	vpsK	1	990169	990921	0.874183	5.77e-09	1.55603	7e-27
VC0928	rbmA	1	991141	991932	0.326294	0.000205573	2.46345	3.74e-199
VC0929	rbmB	1	992138	993322	-0.00276474	0.974582	3.53382	0
VC0930	rbmC	1	993628	996501	-0.434818	5.29e-09	1.0913	5.13e-52
VC0930	rbmC	1	993628	996501	-0.434818	5.29e-09	1.0913	5.13e-52
VC0931	rbmD	1	996656	997972	-0.230216	0.00626439	2.05384	1.6e-184
VC0932	rbmEF	1	998148	998435	-0.694018	8.69e-24	3.0244	0
VC0933	rbmEF	1	998348	998752	-0.734631	6.4e-25	3.10814	0
VIBCH10897		1	999062	999232	2.37392	2.72e-08	5.59777	1.74e-47
VC0934	vpsL	1	999242	1000639	-0.668945	1.13e-38	2.86393	0
VC0935	vpsM	1	1000710	1001906	-0.503597	1.41e-19	3.17488	0
VC0936	vpsN	1	1001910	1002437	-0.572276	8.52e-19	3.11616	0
VC0937	vpsO	1	1002462	1004675	-0.221535	3.56e-05	3.00803	0
VC0938	vpsP	1	1004672	1005379	-0.0844643	0.587431	2.6982	3.06e-118
VC0939	vpsQ	1	1005358	1005792	-0.143631	0.149941	0.592507	1.18e-11
VC0940		1	1005943	1006539	-0.0773887	0.487753	0.553671	8.25e-10
VC0941	glyA	1	1006823	1008130	-0.163586	0.00128051	-0.249491	3.25e-07
VC0942		1	1008294	1008620	-0.0488776	0.47249	-0.0214894	0.749281
VC0943	lipA	1	1008816	1009781	-0.501238	6.57e-23	-0.453	4.14e-19
VC0944	lipB	1	1009774	1010424	-0.480463	7.54e-12	-0.338438	1.42e-06
VC0945		1	1010612	1010890	-0.470751	4.01e-11	-0.342938	1.58e-06
VC0947	dacA	1	1011038	1012213	0.381948	6e-25	-0.123082	0.00126247
VC0948		1	1012305	1013096	0.137827	0.000752953	-0.0203701	0.659044
VC0949	mrdB	1	1013096	1014217	-0.0767297	0.203544	-0.287624	1.2e-07
VC0950	mrdA	1	1014214	1016130	-0.0227338	0.75473	-0.141729	0.0136283
VC0951	rlmH	1	1016137	1016607	0.00279286	0.966229	-0.157436	0.000933618
VC0952	rsfS	1	1016610	1016927	-0.00890875	0.912721	-0.251583	2.63e-05
VC0953	holA	1	1016996	1018024	0.0388681	0.489873	-0.340668	3.51e-13
VC0954		1	1018030	1018671	-0.185755	0.0732989	-0.41895	1.29e-05
VC0956	leuS	1	1018821	1021397	-0.0614931	0.17372	-0.148304	0.000292884
VC0957		1	1021527	1021997	-0.108604	0.125224	-0.403377	2.91e-10
VC0958	lnt	1	1022053	1023570	0.00889224	0.905549	-0.0820527	0.156695
VC0959	corC	1	1023611	1024486	-0.168831	2.2e-06	-0.0883836	0.0143387
VC0960	ybeY	1	1024556	1025020	-0.0397413	0.545303	0.0863823	0.127477
VC0961	phoH	1	1025017	1026120	-0.0444649	0.555326	0.161775	0.00997301
VC0962	miaB	1	1026188	1027612	-0.0238011	0.826844	0.25495	0.00206172
VC0963	ubiF	1	1027866	1029029	0.226122	0.0505363	0.195191	0.0848581
VC0964	crr	1	1029142	1029651	-0.364225	5.13e-09	-0.309036	5.79e-07
VC0965	ptsI	1	1029760	1031481	-0.663614	1.57e-30	-0.866094	7.38e-52
VC0966	ptsH	1	1031615	1031872	-0.622612	2.09e-22	-0.6504	9.96e-25
VC0967		1	1031957	1032166	-0.823068	1.24e-09	-1.2484	1.74e-20
VC0968	cysK	1	1032170	1033138	0.0400504	0.293103	-0.393455	5.78e-33
VC0969	cysZ	1	1033261	1034013
VC0970		1	1034243	1035118	0.176805	1.55e-05	0.12301	0.0026873
VC0971	ligA	1	1035251	1037260	0.223617	0.00704009	-0.0314936	0.734621
VC0972	chiP	1	1037891	1038940	0.545218	1.95e-08	0.617834	9.48e-11
VC0973		1	1039017	1039832	0.327567	8.95e-05	-0.140303	0.102904
VC0974	cueR	1	1039893	1040312	0.0153055	0.881915	-0.0490549	0.565844
VC0975		1	1040356	1040805	-0.463184	1.39e-14	-0.0937464	0.142527
VC0976	qmcA	1	1040813	1041733	-0.457361	9.25e-17	-0.0875911	0.134433
VC0977		1	1042164	1043018	0.520367	5.89e-14	-0.162428	0.0314905
VC0979		1	1043447	1044274	0.229747	0.000164794	0.21662	0.000361037
VC0980		1	1044317	1045231	0.258318	0.00411124	0.570558	1.9e-11
VC0981		1	1045646	1046194	-0.141999	0.0852852	-0.305315	7e-05
VC0982		1	1046275	1046568	-0.0455751	0.575096	-0.0663169	0.362513
VC0983	toxS	1	1046609	1047130	0.096449	0.310108	0.334267	5.34e-05
VC0984	toxR	1	1047140	1048024	0.0999432	0.144888	0.414462	1.16e-11
VC0985	htpG	1	1048252	1050159	0.632251	7.06e-08	0.896167	4.98e-15
VC0986	adk	1	1050494	1051138	-0.545655	2.73e-22	-1.00635	3.1e-73
VC0987	hemH	1	1051265	1052227	-0.285302	5.63e-07	-0.299754	1.13e-07
VC0988	dtpA	1	1052327	1053871	-0.22756	0.00208914	0.152078	0.0385721
VC0990	rfaH	1	1054316	1054813	-0.217716	0.000855588	-0.167903	0.0101979
VC0991	asnB	1	1054961	1056625	0.238336	0.0194412	-1.36353	1.92e-47
VC0992		1	1056821	1058407	0.116918	0.0384548	-0.167357	0.00212817
VC0992		1	1056821	1058407	0.116918	0.0384548	-0.167357	0.00212817
VC0993	nagC	1	1058502	1059716	0.500949	7.28e-16	0.433832	2.42e-12
VC0994	nagA	1	1059719	1060855	0.621467	2.33e-23	1.22265	2.69e-89
VC0995	nagE	1	1061324	1062895	0.45139	3.07e-10	1.01431	5.62e-48
VC0997	glnS	1	1063143	1064813	-0.274747	8.97e-10	-0.464534	3.09e-26
VC0998	hubP	1	1065041	1069843	0.370371	9.89e-08	0.103176	0.158865
VC0999	truA	1	1069965	1070759	-0.0685729	0.682626	0.12442	0.390977
VC1000	accD	1	1070933	1071859	0.175362	0.0367958	-0.0232644	0.803711
VC1001	folC	1	1071904	1073169	-0.0598127	0.115628	-0.101194	0.00435052
VC1002		1	1073170	1073766	-0.00660953	0.938773	-0.127289	0.0465406
VC1003	cvpA	1	1073829	1074320	-0.157902	0.0186082	-0.34351	6.5e-08
VC1004	purF	1	1074353	1075867	-0.32995	5.03e-08	-1.05408	1.2e-70
VC1005		1	1075995	1077320	0.692056	1.07e-46	1.16786	1.75e-134
VC1006	rnt	1	1077421	1078095	0.244519	0.000172353	0.677826	2.38e-28
VC1008	motY	1	1078369	1079253	0.456091	6.33e-31	0.343556	4.14e-18
VC1009		1	1079302	1079742	0.391656	1.88e-16	0.4133	2.65e-18
VC1010	gloA	1	1079901	1080317	-0.434144	1.45e-27	-0.61386	1.06e-53
VC1011	nth	1	1080358	1080999	-0.228008	9.35e-05	-0.385852	1.12e-11
VC1012	rnfE	1	1081026	1081718	-0.16697	0.02015	-0.24591	0.000347253
VC1013	rnfG	1	1081720	1082349	-0.124483	0.0904834	-0.466374	6.44e-12
VC1014	rfnD	1	1082361	1083407	-0.0446212	0.482592	-0.433431	3.73e-16
VC1015	rnfC	1	1083407	1085731	-0.151755	0.00143135	-0.371047	2.86e-16
VC1016	rnfB	1	1085740	1086327	-0.498158	1.55e-12	-0.6684	1.2e-21
VC1017	rnfA	1	1086327	1086908	-0.578865	5.4e-27	-0.752049	7.35e-44
VC1018	uvrB	1	1087790	1088020	0.218867	0.210427	0.226512	0.175354
VC1018	uvrB	1	1087790	1088020	0.152537	0.00985623	0.136201	0.0186412
VC1020		1	1089757	1089957	-0.0121246	0.933777	-0.0957225	0.416464
VC1021	luxO	1	1090208	1091617	-0.282442	0.000159225	-0.3001	4.49e-05
VC1022	luxU	1	1091621	1091962	-0.154897	0.0150972	-0.251988	4.29e-05
VC1023		1	1091951	1092841	0.249438	0.000189171	0.127931	0.0603444
VC1024	moaA	1	1093147	1094136	0.137809	0.112592	0.482104	6.26e-10
VC1025	moaB	1	1094196	1094708	0.144158	0.299901	0.371825	0.00246416
VC1026	moaC	1	1094716	1095198	0.245621	0.133163	0.42127	0.00550965
VC1027	moaD	1	1095195	1095440	0.0589524	0.86361	0.00945418	0.978748
VC1028	moaE	1	1095442	1095894	-0.203303	0.17667	0.0353243	0.828635
VC1029	cdgB	1	1095909	1096883	-0.302278	0.000417095	0.046758	0.623486
VC1031		1	1097088	1097528	-0.443226	0.000173023	-0.7616	5.7e-11
VC1033	zntA	1	1097641	1099947	0.141826	0.0149598	1.2195	2.81e-116
VC1034	udp	1	1100393	1101169	0.447701	6.72e-06	1.84983	9.55e-85
VC1035		1	1101242	1102135	0.0540064	0.693989	1.54752	9.36e-52
VC1036	metG	1	1102361	1104412	-0.234601	0.00141202	-0.163584	0.0250468
VC1037	mrp	1	1104570	1105646	0.0214062	0.782352	0.249691	2.03e-05
VC1038	udk	1	1105805	1106464	-0.722167	1.24e-34	-0.568844	3.32e-22
VC1039		1	1106562	1108673	0.327204	5.78e-10	0.212383	6.12e-05
VC1040	btuR	1	1108745	1109350	-0.158259	0.0185454	-0.0396407	0.58488
VC1041		1	1109436	1109903	-0.241183	5.74e-05	-0.647679	1.89e-27
VC1042		1	1109930	1111228	0.00931375	0.919962	-0.0675511	0.372165
VC1043		1	1111531	1112817	0.246691	2.08e-05	0.355576	2.63e-10
VC1044		1	1113077	1113808	0.217749	0.0134685	-0.452635	6.81e-08
VC1045		1	1113801	1114367	0.0984771	0.14047	-0.563729	1.62e-20
VC1046	fadI	1	1114895	1116202	0.104114	0.230383	-0.237141	0.00332673
VC1047	fadJ	1	1116202	1118328	0.0617133	0.514888	-0.394171	9.44e-07
VC1048		1	1118454	1119002	-0.279189	7.56e-06	0.5561	8.18e-21
VC1049	aphB	1	1119081	1119956	0.27419	0.00198216	0.918934	2.54e-28
VC1050		1	1120204	1121295	-0.387194	5.54e-19	-0.709196	9.1e-59
VC1052		1	1121596	1121994	-0.410553	1.12e-09	-0.143131	0.0392841
VC1053	apt	1	1122126	1122671	0.0543807	0.192709	0.108937	0.00442601
VC1054	dnaX	1	1122690	1124768	0.0662138	0.0695499	0.153302	5.42e-06
VC1055		1	1124806	1125168	-0.22556	0.000134379	-0.241971	2.9e-05
VC1056	recR	1	1125183	1125785	-0.341629	8.65e-13	-0.293494	6.96e-10
VC1057		1	1125895	1126146	-0.993896	0.0133108	-0.619375	0.119938
VC1058		1	1126281	1126718	-0.695401	2.22e-09	-0.471627	4.97e-05
VC1059		1	1126812	1127555	-0.059416	0.289592	-0.113889	0.0243616
VC1060		1	1127705	1128775	-0.212121	0.00136454	-0.28878	6.52e-06
VC1061		1	1128900	1129967	0.94828	4.46e-16	0.644558	3.64e-08
VC1062	ybaO	1	1130092	1130547	0.350205	2.41e-05	0.693285	2.61e-18
VC1063	tesB	1	1130556	1131416	0.075144	0.295328	0.27283	1.28e-05
VC1064		1	1131567	1131998	0.674198	5.35e-14	0.462707	2.63e-07
VC1065		1	1132052	1132354	0.203802	0.0129582	0.084714	0.327978
VC1066		1	1132405	1133148	-0.0842082	0.479895	-0.495696	6.94e-07
VC1067		1	1133235	1135316	-0.462799	6.38e-19	-0.789701	1.24e-50
VC1068	arsR	1	1135858	1136199	0.15417	0.646956	0.68189	0.0117295
VC1069	gap	1	1136296	1137297	0.0349728	0.672959	0.0303814	0.693553
VC1070		1	1137311	1137808	0.13498	0.131608	0.148706	0.084278
VC1071		1	1137847	1139082	0.233266	0.145303	0.664659	3.59e-06
VC1073		1	1139646	1142912	0.816019	8.67e-43	3.14172	0
VC1074		1	1143002	1143832	0.0412462	0.669099	0.388579	2.59e-07
VC1075	crvA	1	1144116	1144658	0.371285	2.37e-05	0.789397	6.29e-21
VC1076		1	1144671	1145510	0.303455	4.55e-06	0.799242	3.41e-37
VC1077		1	1145507	1145995	0.490529	3.29e-08	1.27691	2.88e-50
VC1079		1	1146259	1147248	-0.210618	0.000804826	-0.108629	0.0892599
VC1080		1	1147494	1147859	-0.0776662	0.339711	-0.375414	1.23e-07
VC1081		1	1147856	1148998	-0.0854625	0.118491	-0.560469	7.5e-30
VC1082		1	1149033	1149398	0.0863146	0.393577	-0.927996	1.08e-26
VC1083		1	1149395	1149979	0.0748983	0.479976	-0.88193	1.25e-23
VC1084		1	1149990	1151309	0.075704	0.303433	-0.833282	5.9e-39
VC1085		1	1151321	1152625	0.00828717	0.918997	-0.806588	7.43e-40
VC1086		1	1152625	1154235	-0.0712036	0.407528	-0.942772	6.03e-38
VC1087		1	1154252	1155595	-0.172488	0.000200713	-0.848832	4.98e-79
VC1088		1	1155624	1157228	-0.381628	8.58e-12	-0.728716	2.98e-37
VC1089		1	1157232	1158044	-0.347356	0.00272806	-0.55963	9.37e-07
VC1091	oppA	1	1158668	1160299	-0.432253	4.93e-12	-1.46812	8.31e-129
VC1092	oppB	1	1160448	1161368	-0.454324	1.82e-09	-1.36109	1.21e-76
VC1093	oppC	1	1161382	1162284	-0.465947	6.5e-10	-1.24535	1.96e-64
VC1094	oppD	1	1162309	1163283	-0.574304	1.97e-10	-1.25323	5.31e-46
VC1095	oppF	1	1163262	1164272	-0.835383	1.45e-16	-1.59357	5.79e-58
VC1096		1	1164422	1165369	-0.438574	0.000434286	-0.910759	1.81e-13
VC1097	pta	1	1165467	1167611	-0.644832	4.64e-17	-0.825626	1.09e-27
VC1098	ackA	1	1167747	1168943	-0.682685	1.42e-72	-0.893473	5.46e-124
VC1099	yfbV	1	1169290	1169748	0.421003	2.95e-10	0.865007	1.12e-40
VC1100		1	1169871	1170281	0.0030967	0.979507	0.0809582	0.392049
VC1101		1	1170719	1171684	0.756462	5.69e-41	0.760942	1.53e-41
VC1102		1	1171760	1172743	0.488019	7.97e-06	0.453264	2.88e-05
VC1103		1	1172740	1173534	0.624838	9.36e-08	0.58624	4.71e-07
VC1104		1	1173701	1175170	-0.109829	0.122041	-0.112256	0.101494
VC1105	dusC	1	1175203	1176174	-0.366822	3.02e-06	-0.0437339	0.622469
VC1106		1	1176331	1176960	-0.0815464	0.306798	-0.181643	0.0112941
VC1107	lolA	1	1177056	1177652	0.494096	1.95e-15	0.370975	3.06e-09
VC1108	rarA	1	1177677	1179026	0.208615	3.49e-06	0.10787	0.0188927
VC1110	serS	1	1179130	1180437	-0.0261818	0.685059	-0.111197	0.034749
VC1111	bioA	1	1180544	1181830	0.125257	0.514157	0.319283	0.0531884
VC1112	bioB	1	1181957	1183009	0.504653	0.00923983	0.653312	0.000460042
VC1113	bioF	1	1182993	1184147	0.459767	0.00167945	0.343539	0.0200804
VC1114	bioC	1	1184144	1184947	-0.118347	0.327823	0.526585	2.81e-07
VC1115	bioD	1	1184944	1185639	-0.027156	0.833348	0.704288	9.29e-14
VC1116		1	1185721	1185891	-0.41911	0.121923	-0.719029	0.00596875
VC1117	htpX	1	1186157	1187020	-0.0418141	0.43921	-0.134535	0.00451487
VC1118		1	1187230	1187658	-0.218264	0.134835	0.256924	0.0580871
VC1119		1	1187655	1188380	-0.0325005	0.822593	0.397468	0.000257859
VC1120		1	1188391	1189671	0.0391447	0.609988	0.0814487	0.220761
VC1121		1	1189671	1190480	0.18326	0.0019477	0.258002	6.74e-06
VC1122		1	1190470	1191711	0.440401	5.56e-12	0.296442	4.03e-06
VC1123		1	1191714	1192253	0.398163	0.000224715	0.302653	0.00504448
VC1124		1	1192186	1192752	0.258679	0.000945189	-0.110212	0.178786
VC1125		1	1192749	1193276	0.192735	0.0778285	-0.412222	5.62e-05
VC1126	purB	1	1193367	1194737	-0.657469	4.29e-37	-1.00537	2.27e-85
VC1127	hflD	1	1194795	1195412	-0.229338	7.81e-05	-0.246539	1.55e-05
VC1128	mnmA	1	1195435	1196553	-0.334194	1.83e-15	-0.461077	1.63e-28
VC1129	gsk	1	1196815	1198119	-0.253976	8.1e-06	0.668667	2.02e-35
VC1130	hns	1	1198167	1198580	-0.158881		-11.4761
VC1131		1	1199268	1200869	-0.282748	0.0447307	-1.21724	4.7e-21
VC1132	hisG	1	1201260	1202174	-0.0184375	0.828904	0.202014	0.00182955
VC1133	hisD	1	1202179	1203474	0.158086	0.0519017	0.190984	0.0144593
VC1134	hisC	1	1203478	1204518	-0.0477553	0.839535	0.239356	0.20395
VC1135	hisB	1	1204570	1205643	-0.0754559	0.718821	0.0948448	0.616005
VC1136	hisH	1	1205643	1206254	-0.0395534	0.888669	0.0471211	0.851191
VC1137	hisA	1	1206297	1207034	-0.0662081	0.744145	-0.198154	0.240033
VC1138	hisF	1	1207016	1207789	-0.146017	0.198028	-0.338607	0.00114775
VC1139	hisI	1	1207786	1208418	-0.198168	0.0821213	-0.431372	4.58e-05
VC1140	rluE	1	1208619	1209344	-0.485409	1.02e-07	-0.609052	1.65e-11
VC1141	icd	1	1209652	1211877	0.00273562	0.96779	-0.378872	7.29e-16
VC1142	cspD	1	1211976	1212206	-0.734441	0.0112787	-2.39906	1.42e-18
VC1143	clpS	1	1212670	1212990	0.0475123	0.479976	0.416614	4.06e-14
VC1144	clpA	1	1213029	1215299	0.203157	1.77e-05	0.306078	2.55e-11
VC1145		1	1215368	1217044	-0.068689	0.311286	-0.00470232	0.955019
VC1146	grxA	1	1217246	1217509	-0.434714	6.64e-13	-0.240962	7.7e-05
VC1147		1	1217797	1219065	0.328148	0.000182496	0.207459	0.0182221
VC1148	hexR	1	1219156	1220010	0.0852131	0.170584	0.0680238	0.258786
VC1149		1	1220318	1221964	-0.291467	2.63e-15	-0.724466	3.22e-88
VC1150		1	1222074	1222583	-0.412147	1.39e-17	-0.7795	2e-58
VC1151		1	1222772	1223677	-0.087233	0.201149	-0.652162	2.52e-26
VC1152		1	1223698	1224618	0.0101675	0.835214	0.0885724	0.0192145
VC1153	tfoX	1	1224996	1225583	0.212013	0.0778287	0.145941	0.21857
VC1154		1	1225679	1226227	0.0938057	0.0831365	-0.386068	4.49e-15
VC1155		1	1226418	1226963	0.451638	3.66e-06	-0.475503	9.25e-07
VC1156		1	1226912	1228207	0.398557	3.63e-08	-0.1043	0.176158
VC1157		1	1228096	1228866	0.358044	2.45e-08	0.18997	0.00385564
VC1158		1	1229089	1230354	0.00329189	0.973215	0.0668348	0.380705
VC1159	serC	1	1230476	1231570	-0.222341	0.0273448	-0.50999	6.08e-08
VC1160		1	1231651	1232640	0.454985	5.08e-16	0.24714	1.37e-05
VC1161		1	1232640	1234148	0.742272	6.58e-42	0.480217	2.72e-18
VC1162		1	1234157	1234894	1.05417	3.9e-46	0.793968	1.21e-26
VC1163	cmoB	1	1235014	1235985	-0.0954503	0.401556	0.00347134	0.97941
VC1164	cmoA	1	1236097	1236837	-0.366363	0.000162337	-0.367592	0.000129484
VC1165		1	1236963	1237832	0.0187794	0.867397	-0.0818705	0.369187
VC1166	aspS	1	1238124	1239899	-0.338612	4.39e-11	-0.524576	2.2e-25
VC1167	tdk	1	1239996	1240574	-0.367306	1.89e-07	-0.713043	2.64e-24
VC1168		1	1240676	1241932	-0.0557994	0.559127	-0.336778	2.06e-05
VC1169	trpA	1	1242248	1243054	0.186887	0.0778287	0.252453	0.0117906
VC1170	trpB	1	1243054	1244244	0.302115	4e-07	0.440073	3.86e-14
VC1171	trpCF	1	1244285	1245694	0.262088	0.00381864	0.579282	1.29e-11
VC1172	trpD	1	1245700	1246698	0.215039	0.0533315	0.529173	2.34e-07
VC1173	trpG	1	1246719	1247330	0.156452	0.545303	0.00705926	0.98098
VC1174	trpE	1	1247327	1248898	0.296268	0.040406	0.416243	0.00254995
VC1176	trpL	1	1249032	1249142	-0.440088	0.512001	0.337202	0.577125
VC1177	trpH	1	1249234	1250106	-0.151077	0.0343441	-0.143409	0.0400546
VC1178		1	1250109	1250729	0.180898	0.00922265	0.12518	0.0712534
VC1179	rluB	1	1250862	1251827	0.160601	0.148912	0.138198	0.197525
VC1180	cydC	1	1251995	1253716	-0.115291	0.0505748	0.261272	1.68e-06
VC1181	cydD	1	1253709	1255496	-0.161909	0.00113722	0.249935	1.53e-07
VC1182	trxB	1	1255616	1256572	-0.052946	0.413247	-0.329898	1.49e-09
VC1183		1	1257047	1257706	-0.44795	2.16e-07	-0.200846	0.0223119
VC1184		1	1257681	1258931	-0.340429	1.35e-08	-0.0956122	0.128235
VC1185		1	1259189	1260520	-0.166829	0.00276498	-0.478928	8.64e-19
VC1186	sanA	1	1260621	1261322	0.0364714	0.667068	-0.0917868	0.203979
VC1187		1	1261358	1261726	0.340925	0.000784478	0.149281	0.155821
VC1188	sfcA	1	1261730	1263418	0.248314	8.2e-05	0.06102	0.365378
VC1189		1	1263860	1264234	0.128415	0.0678126	-0.231489	0.000480717
VC1190		1	1264436	1265542	0.199176	0.0021773	0.0267043	0.716282
VC1191	unfA	1	1265708	1266106	0.587083	5.45e-21	1.19548	1.98e-87
VC1193		1	1266398	1266580	0.230761	0.0926989	0.992802	1.18e-16
VC1194		1	1266731	1267783	-0.0721162	0.42859	-0.0784669	0.354683
VC1195		1	1267848	1268519	0.174962	0.00922265	0.33714	1.12e-07
VC1196		1	1268619	1269308	-0.546443	1.19e-19	-0.447627	1.11e-13
VC1197		1	1269433	1270116	0.451935	1.49e-11	0.0495082	0.511032
VC1198		1	1270299	1273364	0.238471	9.05e-07	0.148651	0.00235264
VC1199		1	1273414	1273881	0.054706	0.592922	0.0411034	0.671567
VC1200		1	1274131	1275342	0.0816065	0.197934	-0.0915638	0.129257
VC1201		1	1275417	1276142	-0.268076	0.00639734	-0.336257	0.000390419
VC1202	hutH	1	1276291	1277826	0.631848	9.93e-12	0.146629	0.141865
VC1203	hutU	1	1277838	1279535	0.844795	1.11e-11	0.457335	0.000301971
VC1204		1	1279554	1280564	1.15583	5.1e-16	1.25551	6.82e-19
VC1205	hutI	1	1280554	1281762	1.06094	6.31e-11	1.70938	1.18e-27
VC1206	hutC	1	1281866	1282576	0.0992096	0.308023	0.199405	0.022365
VC1207		1	1282693	1283640	0.0732222	0.292049	0.0568719	0.395133
VC1208		1	1283779	1284099	-0.388286	4.82e-25	-0.416241	9.28e-29
VC1209		1	1284104	1284670	-0.407346	3.41e-34	-0.483035	6.86e-48
VC1210		1	1284889	1285656	0.100072	0.135748	0.19476	0.00167762
VC1211		1	1285765	1287864	-0.0746111	0.28243	-0.00078284	0.992321
VC1211		1	1285765	1287864	-0.0746111	0.28243	-0.00078284	0.992321
VC1212	polB	1	1287836	1290199	0.0163968	0.825545	0.0809173	0.175408
VC1213	uvrY	1	1290575	1291219	0.186464	1.84e-09	0.388064	7.66e-38
VC1214	uvrC	1	1291219	1293051	0.130002	0.0581837	0.229157	0.0003621
VC1215	pgsA	1	1293099	1293656	-0.166623	0.00381864	-0.127299	0.025719
VC1216		1	1294549	1295667	-0.0817853	0.470618	0.353801	0.000201429
VC1217		1	1295664	1296149	0.0879199	0.436086	-0.0340103	0.766411
VC1219	pheS	1	1296440	1297423	-0.127506	0.110473	-0.307506	2.68e-05
VC1220	pheT	1	1297450	1299837	-0.0292493	0.824051	-0.0837894	0.443027
VC1222	ihfA	1	1300276	1300572	-0.245909	1.55e-05	-0.224783	6.16e-05
VC1224		1	1300701	1301480	0.614087	6.73e-37	0.0249913	0.669977
VC1225		1	1301552	1301797	0.824799	2.07e-15	-0.0126979	0.931708
VC1226	tpm	1	1301949	1302605	0.274262	0.0658832	0.273791	0.0584055
VC1228	purT	1	1302698	1303879	0.0555915	0.599716	-0.881327	1.07e-24
VC1229		1	1304027	1304902	0.165733	0.510057	0.289258	0.192903
VC1230		1	1304979	1305098	0.12145	0.605072	1.44403	3.76e-16
VC1231	cdd	1	1305061	1305948	0.594719	3.01e-12	2.03238	8.55e-134
VC1232		1	1306118	1306792	-0.0585255	0.633258	0.221083	0.0290831
VC1233		1	1306783	1307172	0.0546906	0.574501	0.209165	0.0100508
VC1234	sbcB	1	1307189	1308613	0.0365018	0.571636	0.179168	0.000743887
VC1235		1	1308759	1310174	-0.358559	6.2e-05	0.704791	8.06e-17
VC1236	msrB	1	1310478	1310924	-0.0596392	0.824051	-0.291992	0.184027
VC1237		1	1311535	1312560	-0.33455	0.0129441	-0.409847	0.00163226
VC1238		1	1312560	1313345	0.22239	0.209283	-0.0232965	0.91109
VC1239	cobP	1	1313354	1313893	0.212149	0.0688165	0.164759	0.154306
VC1240		1	1313900	1314502	-0.34148	0.0277078	-0.393802	0.00862708
VC1242		1	1314818	1315846	0.0271474	0.722905	-0.484194	3.81e-16
VC1244	btuC	1	1315927	1316922	-0.00994444	0.962879	-0.329859	0.0444222
VC1245		1	1316909	1317664	0.119739	0.404069	-0.116925	0.386888
VC1246		1	1318049	1318624	-0.228835	9.19e-06	-0.142735	0.00613438
VC1247		1	1318803	1319153	-0.380953	5.45e-18	-0.47652	9.95e-28
VC1248		1	1319246	1320856	-1.24778	2.08e-26	-1.37772	2.41e-31
VC1249		1	1321087	1321599	1.06827	5.98e-34	1.65187	4.65e-81
VC1250		1	1321865	1322764	-0.187796	0.00984242	-0.195631	0.00568133
VC1252		1	1322937	1324175	0.572723	6.46e-25	0.172633	0.00276611
VIBCH11201		1	1324425	1324679	-0.172352	0.0500197	-0.566075	1.44e-11
VC1254		1	1324877	1325155	-1.26431	1.84e-48	-1.49755	3.55e-67
VC1255	nrdB	1	1325155	1326288	-1.21323	2.75e-54	-1.45261	6.87e-78
VC1256	nrdA	1	1326384	1328669	-0.925566	2.23e-54	-1.35146	2.8e-115
VC1257	ubiG	1	1329118	1329855	-0.18203	0.00577651	-0.119749	0.0700499
VC1258	gyrA	1	1330207	1332891	0.138655	0.00235553	0.0713612	0.12312
VC1259		1	1333119	1334102	-0.343883	9.47e-06	-0.0599738	0.477883
VC1260		1	1334129	1335028	0.0528591	0.65058	0.380959	4.28e-05
VC1261		1	1335279	1336493	0.0399022	0.769369	-0.102194	0.374553
VC1262		1	1336676	1336852	0.014939	0.950915	0.695855	4.04e-05
VC1263	ribA	1	1337077	1337673	-0.0556181	0.412428	0.0369627	0.573318
VC1264	irpA	1	1337809	1339116	0.0249994	0.84286	3.01486	1.46e-267
VC1265		1	1339323	1340708	0.0658539	0.552496	2.23747	1.57e-158
VC1266		1	1340718	1341725	0.144992	0.136003	2.58853	3.33e-233
VC1267		1	1341706	1342788	0.0114603	0.939286	2.33867	9.13e-123
VC1268	ldtA	1	1343035	1344609	-0.299109	1.7e-08	-0.412448	3.25e-15
VC1269		1	1344755	1345303	0.525297	6.11e-32	0.288198	2.7e-10
VC1270		1	1345367	1346023	0.444722	6.62e-06	0.304731	0.00205787
VC1271		1	1346017	1346691	0.124237	0.264084	-0.0160898	0.900946
VC1272		1	1346837	1347262	0.230558	0.0647195	0.792615	1.98e-12
VC1273		1	1347648	1348742	0.231815	0.259589	0.304375	0.11223
VC1274		1	1348844	1349377	-0.0327128	0.852952	-0.52238	0.000105481
VC1275		1	1349387	1350670	0.146989	0.179356	-0.147732	0.165192
VC1276		1	1350777	1352132	0.388943	9.16e-11	0.105894	0.100708
VC1277		1	1352113	1352763	0.414201	1.53e-12	-0.398254	1.02e-10
VC1278	cosR	1	1352765	1353244	0.110987	0.155089	-0.297605	4.75e-05
VC1279	ApBetT	1	1353601	1355223	0.265426	0.0409767	-0.0692055	0.629134
VC1280	cod1	1	1355388	1356671	1.31973	4.3e-44	3.32144	5.5e-300
VC1281	chbB	1	1356926	1357231	2.44517	2.28e-94	3.75766	9.26e-235
VC1282	chbC	1	1357319	1358650	1.82026	9.11e-114	3.03429	0
VC1283	chbA	1	1358697	1359032	1.53264	2.85e-14	2.70136	1.39e-44
VC1284	chbF	1	1359014	1360336	0.892277	2.88e-24	1.71903	9.79e-91
VC1285	chbG	1	1360359	1361117	0.320146	0.00985623	0.840919	3.66e-13
VC1286	chbR	1	1361218	1362240	0.401661	9.98e-19	0.416103	4.1e-20
VC1287	mdoH	1	1362386	1364551	-0.413702	1.81e-16	-0.774395	3.37e-55
VC1288	mdoG	1	1364570	1366207	-0.357317	4.69e-18	-0.711067	1.19e-68
VC1289		1	1366600	1368495	0.287057	4.98e-07	0.724892	8.68e-40
VC1290		1	1368634	1369344	0.081282	0.458367	-0.0362744	0.740042
VC1291		1	1369341	1371230	-0.0652849	0.203545	-0.0221698	0.677057
VC1293	aspC	1	1371535	1372725	-0.156771	0.00045918	-0.232778	7.05e-08
VC1294		1	1372937	1373122	0.104006	0.724844	0.404139	0.0934107
VC1295		1	1373094	1374572	0.0675704	0.582995	0.499963	3.65e-07
VC1296	thiD	1	1375081	1375929	0.0365201	0.782485	0.236498	0.0219964
VC1297	asnS	1	1375995	1377395	-0.371059	4.49e-21	-0.622609	7.68e-58
VC1298		1	1377542	1379173	0.0915576	0.144307	-0.0953372	0.119762
VC1299	queD	1	1379574	1379939	-0.265502	0.111561	-0.216954	0.181486
VC1300	sdaA	1	1380028	1381389	0.678064	2.89e-14	1.00106	2.86e-30
VC1301	sdaC	1	1381482	1382735	-23.1649		-17.2031
VC1302		1	1383034	1383648	0.121848	0.331071	0.352636	0.00130782
VC1303	pabB	1	1383845	1385221	-0.152645	0.0351845	-0.233876	0.000691386
VC1304		1	1385397	1386914	0.242406	0.000546986	-0.38449	1.23e-08
VC1305		1	1387063	1387248	-0.085935	0.214754	-0.401986	1.22e-10
VC1306		1	1387473	1388846	0.60663	2.17e-09	0.337656	0.00101457
VC1307		1	1388843	1389589	0.75296	3.95e-19	0.536529	3.18e-10
VC1307		1	1388843	1389589	0.731785	2.74e-14	0.413178	2.41e-05
VC1308	tyrR	1	1389975	1391516	-0.101435	0.0574766	-0.0375399	0.498876
VC1309	rimJ	1	1391516	1392091	-0.0605836	0.390252	0.04052	0.554002
VC1310		1	1392186	1392659	-0.364393	1.8e-06	-0.174289	0.0246537
VC1311	rhtA	1	1392727	1393605	0.0390512	0.704096	-0.0503363	0.588849
VC1312	bsrV	1	1393726	1394949	-0.342186	1.45e-10	-0.0496798	0.394976
VC1313		1	1395061	1396692	-0.547481	1.98e-19	-0.375152	6.88e-10
VC1314		1	1397077	1398489	0.872366	8.97e-24	1.2802	9.48e-51
VC1315		1	1398499	1399848	1.22674	1.26e-32	1.33039	1.13e-38
VC1316		1	1399817	1400293	0.667512	1.6e-33	0.698688	8.74e-37
VC1317		1	1400321	1401241	0.5084	1.14e-14	0.977172	5.35e-52
VC1318	ompV	1	1401339	1402112	0.63501	1.65e-37	1.05537	7.09e-103
VC1319	vprB	1	1402325	1403647	0.256732	1.22e-06	0.36958	7.43e-13
VC1320	vprA	1	1403673	1404377	0.368629	9.83e-18	0.409039	7.52e-22
VC1321		1	1404753	1407824	-0.259981	2.51e-05	-0.453199	3.02e-14
VC1322		1	1407905	1408120	-0.319673	0.0249257	-0.924189	1.33e-11
VC1323		1	1408099	1408581	-0.22946	0.0192188	-1.10145	1.06e-29
VC1325	mglB	1	1409080	1410054	-0.192961	0.0362415	-1.28057	2.48e-49
VC1327	mglA	1	1410260	1411768	0.275008	0.00381864	-0.344272	0.000287721
VC1328	mglC	1	1411773	1412786	0.378601	0.0191193	0.0089465	0.969578
VC1329		1	1413196	1413834	0.999446	1.37e-15	5.67076	0
VC1330		1	1414155	1414982	0.767809	1.62e-12	3.83165	0
VC1332		1	1415133	1416662	0.440397	0.000146475	1.98397	3.97e-83
VC1333		1	1416672	1417223	0.144193	0.569393	0.296277	0.177636
VC1334		1	1417421	1418392	0.111824	0.664029	0.109961	0.644756
VC1335		1	1419022	1419729	0.463448	0.000488847	0.391306	0.00338325
VC1336	prpB	1	1419710	1420636	0.314455	0.00431085	-0.00945332	0.950853
VC1337	prpC	1	1420812	1421945	0.712344	1.98e-05	0.131802	0.485697
VC1338	acnA	1	1422041	1424647	0.440616	4.58e-09	-0.0280965	0.755419
VC1339		1	1424656	1425858	0.230885	0.0787367	-0.30311	0.0180256
VC1340	prpE	1	1425842	1427740	-0.0891568	0.563143	-0.348294	0.00756171
VC1341		1	1427914	1428390	0.205259	0.11886	0.120977	0.361031
VC1342		1	1428471	1429868	0.430778	0.000219426	0.551094	1.15e-06
VC1343		1	1429934	1431040	0.925727	1.6e-17	2.15213	2.53e-91
VC1344	hpd	1	1431500	1432573	0.29949	0.000834565	0.313789	0.000391531
VC1345	hmgA	1	1432566	1433702	0.335635	3.13e-05	0.335061	2.85e-05
VC1346		1	1433709	1434728	0.228355	0.0264279	0.197137	0.0524648
VC1347	maiA	1	1434725	1435372	-0.080655	0.304522	-0.334538	2.01e-06
VC1348		1	1435354	1436493	-0.319233	5.56e-07	-0.615203	1.53e-21
VC1349		1	1436615	1440610	-0.228904	1.41e-06	-0.0828934	0.0922163
VC1350	PRXIID	1	1440716	1441189	-0.391628	2.93e-10	0.0833201	0.205428
VC1353		1	1441840	1444770	1.06801	1.49e-76	1.27599	1.52e-109
VC1354	rlmI	1	1444812	1446005	-0.257592	0.0566573	-0.342739	0.00770285
VC1355	yccX	1	1446251	1446526	-0.150671	0.247095	-0.329793	0.0056542
VC1356	tusE	1	1446592	1446921	-0.11382	0.301824	-0.348123	0.000482527
VC1358	yccA	1	1447035	1447706	0.0870165	0.301824	0.324342	9.37e-06
VC1359	aapP	1	1447951	1448706	-0.414058	0.000385689	-0.829774	7.21e-13
VC1360	aapM	1	1448729	1449826	-0.379984	0.000204195	-0.694145	2.02e-11
VC1361	aapQ	1	1449829	1451034	-0.525851	9.36e-09	-0.761659	2.18e-16
VC1362	aapJ	1	1451160	1452188	-1.33385	2.06e-65	-1.92552	5.05e-118
VC1363		1	1452643	1453581	-0.145868	0.0100268	-0.143996	0.00944812
VC1364		1	1453647	1454468	-0.238252	1.73e-08	-0.31905	2.83e-14
VC1365		1	1454813	1455481	-0.163116	0.0490538	0.0551097	0.524753
VC1366	queC	1	1455494	1456189	-0.0903875	0.405085	-0.101876	0.310537
VC1367	cdgE	1	1456161	1458083	-0.266586	3.73e-11	-0.607546	2.34e-53
VC1368	unfB	1	1458359	1458583	0.227396	0.0303756	0.212813	0.039218
VC1369		1	1458740	1459756	-0.149311	0.325486	0.049154	0.750497
VC1370		1	1459753	1461084	0.114266	0.508781	0.353462	0.0159933
VC1371		1	1461135	1461815	0.0124436	0.897751	0.00691701	0.944264
VC1372		1	1462189	1463367	-0.0349899	0.609988	0.00721284	0.921777
VC1373		1	1463479	1466325	0.0169195	0.835214	0.274531	6.09e-06
VC1374		1	1466367	1468262	0.421027	2.59e-06	0.681838	4e-15
VC1375		1	1468262	1468894	0.00600852	0.957418	0.187569	0.024721
VC1376		1	1469402	1470967	0.508955	1.72e-06	0.492063	2.78e-06
VC1377		1	1471032	1471562	0.439212	7.15e-06	0.0471139	0.674868
VCCDS1471646D		1	1471646	1471735	0.220489	0.330484	0.107247	0.639475
VC1379		1	1471848	1472312	-0.0262222	0.793482	0.0543103	0.527317
VC1380		1	1472359	1472709	0.111808	0.394549	0.179508	0.130091
VC1382	hrpA	1	1472911	1476840	-0.0623789	0.194135	0.115622	0.0085151
VC1384		1	1476980	1477462	0.476083	6.06e-27	0.420588	1.45e-21
VC1386		1	1477679	1479031	0.4851	1.53e-05	0.683077	3.85e-10
VC1387		1	1479065	1479163	-0.498775	0.799713	0.905136	0.562609
VC1388	lplA	1	1479156	1480172	-0.0544999	0.682925	-0.185568	0.0959589
VC1389		1	1480408	1480587	0.431044	0.215293	0.0438981	0.918085
VC1390		1	1480565	1481515	0.264333	0.0533315	0.261378	0.0497934
VC1391		1	1481602	1483008	-0.199697	0.000601771	-0.309757	4.94e-08
VC1392	cry	1	1483164	1484678	-0.423874	1.63e-10	-0.460696	2.67e-12
VC1393	sugE	1	1484824	1485138	-0.196912	0.119863	-0.260815	0.0315699
VC1394		1	1485193	1486428	-0.188735	0.00303133	-0.117118	0.0680994
VC1395		1	1486504	1486890	-0.258374	0.0141942	-0.284889	0.00580377
VC1396		1	1486808	1487068	-0.116035	0.397231	-0.0370432	0.790056
VC1397	chea-1	1	1487058	1489343	-0.00216362	0.979543	-0.0393845	0.569694
VC1398	cheY2	1	1489340	1489714	-0.0192566	0.906287	-0.0741031	0.592412
VC1399	cheR-1	1	1489689	1490555	-0.0133938	0.922436	-0.0369014	0.760571
VC1400		1	1490566	1491222	-0.081251	0.585546	-0.0442703	0.758015
VC1401	CheB-1	1	1491209	1492285	0.0735648	0.553466	0.163926	0.125875
VC1402		1	1492306	1493868	-0.0111432	0.918264	0.053145	0.554372
VC1403		1	1493881	1495806	-0.0523019	0.586993	-0.105201	0.212317
VC1404		1	1495940	1496062	-0.822845	0.419498	-0.7398	0.441437
VC1405		1	1496302	1498089	0.344003	1.7e-08	0.383053	2.65e-10
VC1406		1	1498186	1499484	0.304049	0.00368497	0.428489	2.07e-05
VC1407	rhlE	1	1499666	1500859	-0.278768	0.00296494	-0.334043	0.000250062
VC1408	vceR	1	1500918	1501520	-0.0779239	0.349858	-0.355238	1.44e-06
VC1409	vceC	1	1501627	1503081	0.37069	8.53e-17	0.69378	3.3e-57
VC1410	vceA	1	1503062	1504282	0.195688	0.0125982	0.487305	3.01e-11
VC1411	vceB	1	1504292	1505827	0.0655522	0.327777	0.2042	0.000486005
VC1413		1	1505902	1507638	-0.114775	0.0247966	-0.843876	7.37e-68
VC1414	mcar	1	1507860	1509344	-0.0757935	0.197631	-0.229669	1.35e-05
VC1415	hcp	1	1509632	1510150	0.0550024	0.803157	2.40508	1.37e-53
VC1416	vgrG-1	1	1510278	1513769	0.465305	1.05e-08	1.14594	1.14e-49
VC1417		1	1513748	1514608	0.559464	2.04e-11	1.58226	2.76e-89
VC1418	tseL	1	1514611	1516536	1.06772	3.84e-168	2.47669	0
VC1419	tsiV1	1	1516533	1517276	1.31441	3.88e-161	3.20405	0
VC1420		1	1517421	1518158	2.2165	2.28e-136	4.26529	0
VC1421		1	1518246	1518884	-0.307988	0.0151506	-0.0582425	0.674156
VC1422		1	1518957	1520333	0.164075	0.0758738	0.444878	1.38e-07
VC1423		1	1521011	1521745	0.430908	3.48e-07	0.347664	3.73e-05
VC1424	potD	1	1521892	1522929	-0.0782674	0.280371	-0.39013	6.21e-10
VC1425	potD	1	1523041	1524072	-0.483126	5.44e-31	-0.803685	7.61e-84
VC1426	potC	1	1524175	1524945	-0.299561	0.000218288	-0.152926	0.0626597
VC1427	potB	1	1524945	1525805	-0.211053	0.00967813	-0.155498	0.0538857
VC1428	potA	1	1525786	1526919	-0.328819	1.08e-12	-0.379884	8.76e-17
VC1429		1	1527205	1528050	-0.410231	5.72e-14	-0.472335	4.33e-18
VC1430		1	1528040	1528843	-0.200625	0.00035338	-0.313786	1.1e-08
VC1431		1	1528845	1529504	-0.129521	0.223454	-0.305391	0.00156969
VC1432	ttcA	1	1529581	1530513	-0.487003	1.11e-14	-0.313655	7.37e-07
VC1433	uspE	1	1530639	1531586	0.378637	1.34e-06	0.819884	1.85e-27
VC1434	fnr	1	1531716	1532468	-0.511416	2.11e-26	-0.802791	9.8e-64
VC1435		1	1532558	1533232	-0.188175	0.00584068	-0.183752	0.00620052
VC1436		1	1533229	1533393	0.0380096	0.755388	-0.00478227	0.972491
VC1437	ccoI	1	1533397	1535769	-0.0707148	0.118513	-0.0499696	0.261699
VC1438		1	1535774	1536250	-0.159333	0.052226	0.0448225	0.608664
VC1439	ccoP	1	1536329	1537309	-0.204308	0.00261703	-0.350412	6.68e-08
VC1440	ccoQ	1	1537317	1537481	-0.129359	0.158679	-0.217988	0.0106674
VC1441	ccoO	1	1537493	1538113	0.00828945	0.901841	-0.14956	0.00262477
VC1442	ctaD	1	1538127	1539560	0.0698218	0.228145	-0.0784175	0.150537
VC1443		1	1539789	1540169	0.121525	0.305195	0.091088	0.427915
VC1444	vpsV	1	1540268	1541455	0.277165	1.67e-09	0.367178	4.2e-16
VC1445	vpsS	1	1541452	1543170	0.297475	2.42e-10	0.441986	7.89e-22
VC1446	rtxE	1	1543231	1545396	0.282017	0.000285211	1.16431	2.28e-59
VC1447	rtxD	1	1545399	1546802	0.228731	0.191	2.64029	3.15e-76
VC1448	lktB	1	1546757	1548865	0.659222	3.46e-15	3.32893	0
VC1449	rtxH	1	1549277	1549636	1.43552	9.07e-50	5.62009	0
VC1450	rtxC	1	1549662	1550123	1.46926	9.96e-37	5.69084	0
VC1451	rtxA	1	1550147	1563784	0.597601	0.000553054	3.87514	4.27e-126
VC1451	rtxA	1	1550147	1563784	0.597601	0.000553054	3.87514	4.27e-126
VC1452	rstC	1	1564152	1564376	0.263225	0.204179	0.894634	6.07e-07
VC1453	rstB1	1	1564470	1564844	0.767768	4.35e-47	1.75033	2.51e-253
VC1454	rstA1	1	1564822	1565901	1.54067	1.6e-128	3.91432	0
VC1454	rstA1	1	1564822	1565901	1.54067	1.6e-128	3.91432	0
VC1455	rstR1	1	1566027	1566365	0.184302	0.00457753	0.173324	0.00704802
VC1456	ctxB	1	1566967	1567341	2.37984	2.65e-107	2.31113	7.1e-102
VC1457	ctxA	1	1567338	1568114	2.37324	4.13e-133	2.35187	2.36e-131
VC1458	zot	1	1568213	1569412	0.953784	1.23e-22	1.88774	5.8e-93
VC1459	ace	1	1569409	1569699	0.444302	0.092907	1.55894	6.85e-12
VC1460		1	1569699	1570982	1.18626	4.09e-34	2.89602	6.12e-223
VC1461	cep	1	1570993	1571241	0.852939	4.57e-31	2.24655	3.78e-224
VC1462	rstB2	1	1571377	1571760	1.11237	4.69e-43	2.78667	1.2e-287
VC1463	rstA2	1	1571738	1572817	1.22697	3.05e-35	2.60539	1.02e-163
VC1464	rstR2	1	1572943	1573281	0.184302	0.00457753	0.173324	0.00704802
VC1465		1	1573771	1574355	-0.353687	6.09e-06	-0.321213	4.06e-05
VC1466		1	1574348	1574515	-0.405827	0.0890043	-0.446051	0.0559693
VC1467		1	1574593	1575285	-0.520298	9.55e-13	-0.687654	1e-20
VC1468		1	1575415	1575699	0.00999957	0.954615	0.107312	0.450253
VC1469	cri	1	1575704	1577272	-0.0221841	0.896143	0.530932	1.34e-05
VC1470	tlcR	1	1577434	1578000	-0.0303514	0.695696	0.273099	7.25e-06
VC1471		1	1579039	1579206	-0.0436472	0.787382	0.00288236	0.98574
VC1472		1	1579199	1579366	-0.405827	0.0890043	-0.446051	0.0559693
VC1473		1	1579444	1580136	-0.520298	9.55e-13	-0.687654	1e-20
VC1474		1	1580266	1580550	0.00999957	0.954615	0.107312	0.450253
VC1475	cri	1	1580555	1582123	-0.0221841	0.896143	0.530932	1.34e-05
VC1476	tlcR	1	1582285	1582851	-0.0303514	0.695696	0.273099	7.25e-06
VC1477	insN	1	1583160	1583513	-0.174446	0.533509	-0.413582	0.0911271
VC1478		1	1583510	1584382	0.370016	1.49e-09	0.585268	1.31e-22
VC1479		1	1585291	1585650	0.169968	0.0428443	0.0941211	0.268218
VC1480		1	1585761	1586093	-0.177175	0.525118	-0.378906	0.119739
VC1481	matP	1	1586098	1586607	0.0976511	0.0792366	0.018295	0.764489
VC1482		1	1586711	1588360	-0.506845	2.03e-24	-0.463841	7.77e-21
VC1483	fabA	1	1588425	1588943	-0.298293	6.55e-05	-0.029434	0.729785
VC1484	rmf	1	1589026	1589199	0.121622	0.166237	-0.600884	1.95e-14
VC1485		1	1589366	1591060	0.405156	1.76e-10	-0.00666311	0.938029
VC1486	uup	1	1591066	1592985	-0.206462	0.000124547	-0.180719	0.000669716
VC1487		1	1592963	1593205	-0.409746	6.82e-05	0.0201224	0.870519
VC1488	rlmL	1	1593214	1595340	-0.419541	5.71e-23	-0.106805	0.0153898
VIBCH11428		1	1595312	1595497	-0.520484	0.581876	0.293883	0.728913
VC1490		1	1595800	1596342	-0.178514	0.00756214	0.141456	0.0309346
VC1491	pyrD	1	1596497	1597507	-0.607628	8.54e-26	-0.787004	1.34e-42
VC1492	gdhB	1	1597581	1602422	-0.0139362	0.848063	-0.0464605	0.436147
VC1493		1	1602611	1602847	0.0397432	0.800468	-0.431905	0.000466023
VC1494	pepN	1	1602881	1605487	-0.374569	8.65e-13	-0.941319	1.43e-75
VC1495		1	1605686	1606402	-0.392505	0.0576988	-0.36877	0.0697553
VC1496	prc	1	1606511	1608508	0.134243	0.00535031	0.361795	1.43e-15
VC1497	proQ	1	1608526	1609152	-0.108037	0.00216777	0.208073	5.3e-10
VC1498		1	1609253	1609726	-0.000394599	0.995678	1.06492	1.4e-96
VC1499		1	1609812	1611608	-0.110224	0.345231	1.09802	5.06e-32
VC1500		1	1611657	1612901	-0.208041	0.0272337	-0.331653	0.000232269
VC1501		1	1612911	1615550	-0.228008	0.0015819	-0.161197	0.0248222
VC1502	rsmF	1	1615671	1617092	-0.161633	0.116874	-0.0189686	0.870592
VC1503		1	1617274	1618107	0.361815	1.86e-07	1.04257	4.95e-56
VC1504		1	1618209	1618700	0.982755	9.27e-29	1.60176	1.92e-77
VC1505		1	1618697	1619557	1.04508	2.7e-40	1.61022	2e-96
VC1506		1	1619550	1620026	0.678929	2.2e-06	1.22544	3.49e-19
VC1507	aroH	1	1620302	1621363	-0.0911243	0.233457	-0.226204	0.00101297
VC1508		1	1621375	1621857	-0.0999995	0.159848	-0.305204	2.14e-06
VC1509	npdA	1	1621992	1622771	0.0952269	0.373656	-0.0424473	0.6927
VC1510		1	1622869	1623291	0.456161	2.98e-13	-0.0538301	0.441537
VC1511		1	1623278	1624351	0.490152	1.06e-14	0.130909	0.0486663
VC1512	fdhB	1	1624352	1624960	0.634921	2.86e-15	0.29097	0.000380281
VC1513	fdhA	1	1624972	1626027	0.724883	9.89e-12	0.692438	5.06e-11
VC1513	fdhA	1	1624972	1626027	0.67579	9.66e-17	0.440114	6.77e-08
VC1514	fdhX	1	1627838	1628035	0.725127	2.71e-21	0.701562	3.1e-20
VC1515		1	1628113	1628769	0.783497	6.47e-42	0.910262	9.86e-57
VC1516		1	1628795	1630456	0.546118	1.16e-22	0.851098	2.98e-54
VC1517		1	1630655	1631257	0.4116	3.31e-17	0.606806	1.29e-36
VC1518		1	1631247	1631723	0.431562	1.85e-18	0.73208	5.68e-52
VIBCH11460		1	1631727	1631810	-0.354583	0.75473	-0.0342064	0.977619
VC1519		1	1631948	1632781	0.233263	0.000211915	0.518717	5.56e-18
VC1520		1	1632888	1634480	-0.0614575	0.543566	0.0811633	0.369529
VC1521		1	1634692	1636725	0.168283	0.00432365	0.0161739	0.81522
VC1522		1	1636715	1638169	0.496249	1.09e-10	0.385305	6.59e-07
VC1523	tupA	1	1638461	1639288	0.428179	8.95e-14	0.648054	1.35e-30
VC1524		1	1639295	1639993	0.570454	4.79e-26	0.750234	9e-45
VC1525		1	1640002	1640724	0.551322	1.56e-15	0.60056	2.11e-18
VC1526	mobA	1	1640678	1641289	0.269747	0.000234799	0.197427	0.00725056
VC1527		1	1641286	1643106	0.134733	0.00261765	-0.123728	0.00525634
VC1528		1	1643196	1643576	-0.123768	0.187129	-0.329366	0.000123988
VC1529		1	1643549	1643974	-0.0827853	0.42819	-0.36366	7e-05
VC1530		1	1643985	1644146	-0.0184234	0.957936	-0.225004	0.427915
VC1531		1	1644190	1644465	-0.29957	0.000422042	0.0102169	0.925133
VC1532	nagK	1	1644672	1645580	-0.182707	0.0122765	-1.3568	7.91e-90
VC1533		1	1645743	1646480	-0.226132	0.123078	-0.149108	0.304292
VC1534		1	1646580	1647371	0.225894	0.0106928	0.454846	5.02e-08
VC1535		1	1647373	1649181	0.106183	0.305429	0.0302806	0.7802
VC1536		1	1648958	1649350	-0.329969	0.321069	-0.341051	0.280665
VC1537		1	1649484	1649984	0.107586	0.050474	0.090954	0.0930548
VC1538		1	1649994	1650335	-0.248355	1.17e-07	-0.555675	8.5e-34
VC1539		1	1650858	1651724	0.0985472	0.180207	-0.180854	0.00771839
VIBCH11482		1	1651882	1652085	-0.184298	0.0153056	-1.08337	1.69e-46
VC1540	mdtK	1	1652340	1653713	-0.220715	0.00394168	-0.444882	1.29e-09
VC1541		1	1653917	1654900	0.0175746	0.91409	0.208286	0.095109
VC1542		1	1654907	1655755	-0.10497	0.676298	0.982623	2.08e-07
VC1543		1	1656062	1657240	-0.118419	0.121923	1.97141	1.03e-211
VC1544	tonB	1	1657237	1657857	-0.01139	0.94453	2.21982	2.63e-92
VC1545	exbD	1	1657857	1658261	0.0569343	0.790131	2.11222	1.1e-46
VC1546	exbB2	1	1658258	1658800	-0.0141102	0.945098	2.21526	2.61e-61
VC1547	tolR	1	1658807	1660180	0.228177	0.0430354	2.51733	1.18e-154
VC1548		1	1660180	1660938	0.111538	0.471228	2.19623	3.68e-78
VC1549		1	1661257	1662561	-0.0842134	0.681634	-0.0857875	0.649938
VC1550	ugpA	1	1662637	1663518	0.174274	0.347445	-0.0612128	0.753742
VC1551	ugpE	1	1663528	1664370	0.151654	0.604583	0.0574	0.844496
VC1552	ugpC	1	1664423	1665541	-0.0161907	0.94248	-0.00879722	0.970439
VC1553		1	1665566	1666327	-0.326349	0.02357	-0.427324	0.00240716
VC1554		1	1666355	1667068	-0.425461	1.99e-19	-0.615857	2.53e-39
VC1555		1	1667144	1667614	0.164319	0.0922088	-0.352338	0.000124833
VC1556		1	1667625	1667987	0.12705	0.157534	-0.256395	0.00249022
VC1557		1	1668122	1669129	0.292766	0.00185749	0.375797	3.79e-05
VC1558	bglA	1	1669192	1670628	-0.0464093	0.488171	0.0648196	0.283261
VC1560	katG	1	1671041	1673215	0.0101919	0.896143	-0.423147	7.77e-14
VC1561		1	1673280	1674209	0.151833	0.0181764	0.262471	1.71e-05
VC1562		1	1674273	1675445	0.227218	0.0106161	0.0793478	0.404566
VC1563		1	1675622	1676611	1.14136	2.33e-26	0.992508	2.67e-20
VC1564		1	1676602	1676724	1.26318	2.06e-07	1.03235	2.77e-05
VC1565		1	1676745	1678004	1.07575	5.67e-17	1.21094	1.53e-21
VC1566		1	1678004	1679218	0.546557	5.56e-05	0.655274	7.32e-07
VC1567		1	1679222	1680499	0.530144	5.86e-09	0.602547	2.45e-11
VC1568		1	1680499	1681200	0.170012	0.149387	0.542904	2.71e-07
VC1570		1	1681274	1682266	0.248004	0.137407	0.586958	0.000100833
VC1571	cioA	1	1682263	1683600	-0.20842	0.547932	-0.134879	0.684
VC1572		1	1684123	1684503	-0.0935658	0.782485	1.34254	1.06e-08
VC1573	fumC	1	1684519	1685904	0.303292	0.000890782	1.62748	7.22e-86
VC1574		1	1686049	1686399	0.157032	0.480212	-0.249566	0.210006
VC1575		1	1686477	1686935	0.201602	0.051644	0.0727793	0.500301
VC1576		1	1686965	1687282	0.0621969	0.519819	-0.0919445	0.288415
VC1577	almG	1	1687438	1688259	0.146614	0.0413132	0.185078	0.00687812
VC1578	amlF	1	1688261	1688497	0.379366	2.55e-09	0.477105	2.3e-14
VC1579	almE	1	1688481	1690070	0.452504	8.44e-17	0.469469	2.56e-18
VC1580		1	1690215	1691087	0.473801	9.21e-06	0.488525	4.24e-06
VC1581		1	1691206	1692756	0.0824403	0.501211	-1.55495	2.52e-50
VC1582		1	1692681	1695269	-0.351749	0.00210164	0.222959	0.0498905
VC1583	sodC	1	1695314	1695829	0.375543	5.44e-06	3.89831	0
VC1584		1	1695869	1696435	0.203693	0.0286567	4.41283	0
VC1585	katB	1	1696499	1698010	0.265587	0.00023053	4.27728	0
VC1587		1	1698457	1698897	0.802802	0.00099113	3.7538	2.58e-76
VC1588	AslR	1	1699073	1699954	0.0478006	0.649947	0.497294	1.41e-09
VC1589	aslD	1	1700060	1700845	-1.93013	9.55e-133	-2.96846	1.84e-259
VC1590	alsS	1	1700984	1702687	-2.36243	9.14e-120	-3.4003	2.06e-236
VC1591	alsO	1	1702684	1703442	-1.87685	1.38e-61	-2.8847	1.49e-140
VC1592	acgA	1	1703680	1704534	-1.36773	3.64e-18	-1.70762	1.84e-26
VC1593	acgB	1	1704617	1705906	-0.587938	5.49e-12	-0.734323	1.44e-17
VC1594	galM	1	1705924	1706976	-0.295728	0.001469	-0.394961	1.21e-05
VC1595	galK	1	1706985	1708145	-0.0233868	0.827879	-0.257984	0.00175533
VC1596	galT	1	1708211	1709275	-0.318189	8.03e-05	-0.36271	4.69e-06
VC1597		1	1709719	1711152	-0.315814	0.000320182	-0.525289	1.35e-09
VC1598		1	1711301	1712125	0.227913	0.0201925	0.433734	2.67e-06
VC1599		1	1712741	1713802	-0.185405	0.00218289	-0.279387	2.18e-06
VC1600		1	1713805	1714494	0.188622	0.00503603	0.444773	2.3e-12
VC1601		1	1714609	1715412	0.382593	1.12e-12	-0.239108	1.99e-05
VC1602		1	1715544	1716530	0.26166	0.000860552	-0.431095	1.2e-08
VC1603		1	1716549	1717325	0.0162099	0.782352	-0.35464	1.11e-15
VC1604		1	1717391	1718077	0.662892	0.000404488	0.284577	0.145745
VC1605		1	1718077	1719693	0.401255	0.00217607	0.377987	0.00351719
VC1606		1	1720423	1721853	0.038083	0.714545	-0.230351	0.0060599
VC1607		1	1721865	1722839	0.447568	5.59e-06	-0.0315861	0.785727
VC1608		1	1722843	1724006	-0.0151541	0.920565	-0.294681	0.0111922
VC1609		1	1724003	1725151	-0.114772	0.103901	-0.460723	2.8e-12
VC1610		1	1725155	1725529	-0.144177	0.167809	-0.457608	2.48e-06
VC1611	metA	1	1725670	1726611	0.215806	0.000650407	0.123934	0.0560915
VC1612	pilF	1	1726820	1727533	0.0427195	0.68589	-0.197658	0.0245227
VC1613		1	1727537	1727761	0.0658793	0.620919	-0.316862	0.00463279
VC1614	rlmF	1	1727960	1729048	0.816261	3.26e-11	0.796328	7.11e-11
VC1615		1	1729045	1729557	0.419523	0.000852082	0.713109	2.97e-09
VC1616		1	1729725	1729958	0.211114	0.0857914	0.550675	8.33e-07
VC1617		1	1729989	1730858	0.668605	9.42e-20	1.30464	8.91e-75
VC1618		1	1730964	1732181	-0.0776992	0.533509	0.0539778	0.649661
VC1619		1	1732238	1732786	-0.263485	0.00260112	-0.381098	8.25e-06
VC1620		1	1732896	1737434	0.102836	0.00960926	0.105099	0.00655297
VC1620		1	1732896	1737434	0.102836	0.00960926	0.105099	0.00655297
VC1620		1	1732896	1737434	-0.0160062	0.781089	-0.000584642	0.992069
VC1620		1	1732896	1737434	-0.0160062	0.781089	-0.000584642	0.992069
VC1621	frhC	1	1741764	1743101	0.319624	5.56e-12	0.0892508	0.0667429
VC1622		1	1743103	1743741	0.40706	2.81e-10	0.17728	0.00740841
VC1623	nspC	1	1743877	1745040	-0.411207	0.0016352	0.067763	0.637828
VC1624		1	1745276	1746520	-0.477382	5.39e-09	-0.0811694	0.361206
VC1625		1	1746534	1748741	-0.656567	2.27e-11	-0.144026	0.16148
VC1625		1	1746534	1748741	-0.807487	1.51e-21	0.0556736	0.562609
VC1627	nhaA	1	1750016	1751164	-0.273181	0.0306166	-0.313574	0.0102669
VC1628		1	1751443	1752561	-0.614118	1.53e-10	-0.718626	4.8e-14
VC1629		1	1752562	1755015	-0.376285	1.04e-10	-0.388799	2.13e-11
VC1630		1	1754996	1755679	-0.424946	3.24e-13	-0.526724	9.8e-20
VC1631		1	1755793	1757169	-0.215804	0.000225982	-0.603803	6.21e-26
VC1632		1	1757297	1758733	0.299543	8.21e-06	0.309149	3.54e-06
VC1633		1	1758800	1759459	-0.652888	1.07e-13	-0.601277	6.1e-12
VC1634	bcr	1	1759459	1760664	-0.703864	2.69e-28	-0.657056	6.62e-25
VC1635	rsuA	1	1760983	1761678	-0.40431	1.15e-09	-0.340529	2.66e-07
VC1636		1	1761812	1763596	-0.0406334	0.563202	-0.029894	0.653039
VC1637		1	1763861	1764268	1.60487	1.1e-146	1.33498	1.49e-98
VC1638	FeuP	1	1764280	1764939	1.53744	5.52e-160	1.24729	1.31e-103
VC1639		1	1764914	1766302	1.23525	1.16e-116	0.936075	4.28e-66
VC1640	rplY	1	1766460	1766738	-0.492307	1.86e-12	0.0793332	0.294786
VC1641		1	1766888	1767661	0.69382	1.85e-30	2.17123	0
VC1642		1	1767753	1768154	0.651474	3.42e-15	1.72073	1.05e-107
VC1643		1	1768432	1770135	-0.168699	0.0438268	0.496886	5.51e-11
VC1644		1	1770467	1771711	0.39742	9.94e-06	1.79751	2.35e-103
VC1645		1	1771809	1772438	-0.39806	1.54e-06	-1.06932	2.12e-38
VC1646		1	1772606	1772770	-0.222761	0.582007	-0.739437	0.0400054
VC1647		1	1773000	1774763	0.605805	1.33e-18	0.584394	2.47e-17
VC1649		1	1774844	1776490	0.291043	5.61e-05	0.551616	1.94e-15
VC1650	prt	1	1776818	1779274	0.11046	0.137169	2.23287	2.73e-292
VC1651	vieB	1	1779308	1780969	0.280574	0.00011529	3.01704	0
VC1652	vieA	1	1780981	1782735	0.426167	5.46e-20	3.36949	0
VC1653	vieS	1	1782740	1786270	0.646202	1.6e-24	3.70535	0
VC1655		1	1786971	1788326	1.70498	6e-79	3.7863	0
VC1656		1	1788409	1789272	-0.127956	0.185734	0.225821	0.0101946
VC1658	sdaC	1	1789608	1790861	-0.0187925	0.887619	-0.0242456	0.838533
VC1659		1	1791030	1791977	0.183856	0.0428539	0.2173	0.0129087
VC1660		1	1791987	1792913	0.0353211	0.787215	-0.144553	0.177302
VC1660		1	1791987	1792913	-0.0113684	0.919962	0.0866004	0.342389
VC1661		1	1794172	1794387	-0.814872	6.68e-47	-1.26424	1.31e-100
VC1662		1	1794393	1794659	-0.502799	1.61e-09	-0.688967	1.07e-16
VC1663		1	1794806	1795249	0.710438	7.58e-38	0.938122	5.59e-66
VC1664		1	1795457	1796605	0.284693	4.05e-07	0.266846	1.83e-06
VC1665		1	1796619	1798319	-0.122604	0.136358	-0.13447	0.0899373
VC1666		1	1798285	1798947	-0.0896488	0.368502	-0.313111	0.000432165
VC1667		1	1798940	1799560	-0.0535907	0.632458	-0.417404	8.25e-06
VC1668		1	1799619	1800326	-0.141026	0.42819	-0.554306	0.000333631
VC1669		1	1800425	1801771	0.456097	0.000125022	0.792433	3.31e-12
VC1670	cls	1	1802327	1803781	-0.0542647	0.319246	0.0394775	0.451565
VC1671	metC	1	1803862	1805052	-0.0931451	0.199261	-0.424107	3.97e-11
VC1672	tag	1	1805139	1805720	-0.0534509	0.543261	-0.0232009	0.787018
VC1673	VexK	1	1805807	1808920	0.240725	0.00424834	0.561802	1.46e-12
VC1674	vexJ	1	1808898	1810007	0.905643	2.5e-19	1.14878	6.13e-31
VC1675	vexI	1	1809979	1811010	0.592431	1.64e-12	0.963077	3.79e-32
VC1676		1	1811182	1811571	0.057974	0.470166	0.124814	0.0765169
VC1677	pspB	1	1811564	1811797	0.14346	0.149941	0.165449	0.0820429
VC1678	pspA	1	1811811	1812479	0.118078	0.2173	0.369232	1.46e-05
VC1679	pspF	1	1812689	1813705	0.117289	0.214439	0.291496	0.00061739
VC1680	sapA	1	1813819	1815441	-0.105899	0.0773828	-0.426792	1.04e-14
VC1681	sapB	1	1815441	1816403	-0.186283	0.0338804	-0.393372	1.86e-06
VC1682	sapC	1	1816390	1817277	-0.47464	1.46e-06	-0.875641	9.31e-20
VC1683	sapD	1	1817277	1818272	-0.243547	0.000142089	-0.565118	7.82e-20
VC1684	sapF	1	1818269	1819057	-0.56939	3.05e-15	-0.732446	2.17e-24
VC1685		1	1819058	1819828	-0.639253	2.09e-35	-0.851966	8.3e-60
VC1686		1	1819865	1820254	-0.0797965	0.597377	-0.351247	0.00527977
VC1687		1	1820389	1821294	0.0607509	0.628545	0.745558	2.82e-14
VC1688	mntX	1	1821480	1822688	-0.0851125	0.647535	1.57154	3.66e-30
VC1689		1	1822752	1823312	0.0850702	0.548754	-1.30697	5.27e-29
VC1690		1	1823364	1824488	0.00939462	0.906287	-1.24505	2.42e-103
VC1692	torA	1	1824695	1827157	0.0917985	0.199307	0.264108	3.96e-05
VC1693	torC	1	1827181	1828365	0.198341	0.0745665	0.514277	4.11e-07
VC1694		1	1828412	1828630	0.534139	0.176212	0.925929	0.0100423
VIBCH11633		1	1828974	1829210	-0.131163	0.799581	-0.511067	0.241977
VC1695	focA	1	1829274	1830116	-0.378768	0.00104691	-0.429497	0.000136375
VC1696		1	1830468	1830701	0.564549	4.63e-14	0.4081	5.87e-08
VC1697		1	1830805	1831635	0.500068	8.36e-08	0.512545	2.52e-08
VC1698		1	1831628	1832275	0.460713	4.45e-11	0.159956	0.0282227
VC1699		1	1832408	1832677	0.384902	4.02e-10	-0.0499203	0.469792
VC1700	ispA	1	1832906	1833451	-0.177323	0.00165071	-0.164962	0.00325203
VC1701	yciA	1	1833589	1834029	-0.0402942	0.835214	0.0401039	0.820405
VC1702		1	1834104	1834400	-0.113165	0.272206	-0.132993	0.169499
VC1703		1	1834402	1834800	-0.123808	0.0589071	-0.104597	0.104625
VC1704	metE	1	1835075	1837360	-0.657372	1.22e-08	-0.426309	0.000224865
VC1706	metR	1	1837756	1838673	0.0262763	0.749746	-0.0854489	0.216477
VC1707		1	1838680	1838883	-0.106246	0.518279	-0.425967	0.00260258
VC1708		1	1838997	1839683	-0.125944	0.231697	-0.117009	0.247193
VC1709		1	1839907	1842675	-0.408725	1.97e-14	0.280648	1.08e-07
VC1710		1	1842809	1845265	0.130359	0.0738444	-0.58257	5.46e-18
VC1711		1	1845545	1847914	-0.0213363	0.835214	0.270292	0.000498201
VC1712		1	1847962	1848546	0.0805352	0.803289	0.218443	0.420006
VC1713		1	1848654	1849097	0.0632085	0.38126	0.219235	0.000441712
VC1714	mukB	1	1849179	1853654	0.5025	1.93e-69	0.673864	6.83e-125
VC1715	mukE	1	1853651	1854394	0.763422	5.21e-46	0.939569	8.47e-70
VC1716	mukF	1	1854354	1855691	0.786508	2.59e-56	1.00794	1.17e-92
VC1717	smtA	1	1855703	1856485	0.764218	2.12e-85	1.005	5.38e-148
VC1718		1	1856575	1857423	0.391743	2.06e-08	0.255103	0.000317567
VC1719	torR	1	1857523	1858227	-0.318374	0.00573429	0.00404388	0.978765
VC1720		1	1858452	1859114	0.0544301	0.693989	0.140719	0.232562
VC1721	purR	1	1859521	1860531	-0.0157092	0.76906	-0.0621387	0.15314
VIBCH11660		1	1860568	1860759	-0.13598	0.0670834	-0.171646	0.0164684
VC1722	tfox-2	1	1860890	1861477	0.293365	1.78e-22	0.275138	4.89e-20
VC1723		1	1861832	1862521	0.0288717	0.814906	-0.144094	0.152984
VC1724		1	1862555	1862866	0.224115	0.0379154	0.0623398	0.599392
VC1725		1	1862871	1863689	0.0942605	0.290109	-0.0473548	0.600719
VC1726	glgA	1	1863877	1865331	0.471392	5.03e-08	-0.425272	6.91e-07
VC1727	glgC	1	1865333	1866550	0.466475	1.38e-14	-0.391582	8.96e-11
VC1730	topA	1	1867219	1869849	0.260388	2.49e-14	0.394147	7.45e-32
VC1731		1	1870186	1870434	0.26242	0.00295557	0.83271	2.79e-24
VC1732	aroA	1	1870525	1871805	0.5026	1.77e-07	0.787981	3.81e-17
VC1733		1	1871809	1872012	0.0111843	0.990346	1.03263	0.144515
VC1735	aat	1	1872072	1872803	-0.0681248	0.620561	0.0459823	0.72284
VC1736		1	1872807	1873508	0.138243	0.411849	0.00625975	0.977016
VC1737	infA	1	1873592	1873810	-0.573076	6.73e-22	-0.690411	3.17e-31
VC1738		1	1874114	1875013	-0.00588116	0.937355	0.0249381	0.687201
VC1739		1	1875028	1875324	-0.0568926	0.456833	-0.063293	0.367625
VC1740	fadE	1	1875517	1877799	0.385828	6.88e-06	0.478948	1.32e-08
VC1741		1	1877855	1878481	-0.0976071	0.630103	0.0657541	0.729785
VC1743		1	1879014	1879925	0.460148	2.07e-10	-0.252399	0.000754622
VC1744		1	1879970	1880251	0.379921	0.000200713	-0.0389425	0.746293
VC1745	gabD	1	1880232	1881683	0.294279	8.21e-07	0.372243	2.21e-10
VC1746	breR	1	1881716	1882345	0.132667	0.354036	0.258882	0.0432184
VC1748		1	1882572	1883396	0.318051	0.0392781	0.638206	8.44e-06
VC1749		1	1883410	1884522	0.167749	0.227317	0.231258	0.0744855
VC1750		1	1884533	1885654	0.0156488	0.848945	-0.0643552	0.340301
VC1751		1	1885670	1887379	0.125408	0.176651	0.0686655	0.459132
VC1753		1	1887601	1888905	-0.319418	3.92e-11	-0.3701	2.18e-14
VC1754	pqiB	1	1888902	1890545	-0.177031	0.0012626	-0.140647	0.00963078
VC1755		1	1890542	1891120	-0.23557	6.02e-05	-0.224108	0.000109941
VC1756	vexC	1	1891390	1892430	-0.0716954	0.302211	0.01035	0.892739
VC1757	vexD	1	1892430	1895480	-0.0380064	0.66475	-0.0540111	0.485697
VC1758	intA	1	1896092	1897327	0.331931	0.0021841	0.506365	1.11e-06
VC1759		1	1897402	1897878	0.108433	0.28738	0.189155	0.0409588
VC1760		1	1898009	1900831	0.259055	8.43e-06	0.132801	0.0243279
VC1760		1	1898009	1900831	0.259055	8.43e-06	0.132801	0.0243279
VC1761		1	1900851	1901459	0.365397	4.14e-11	0.35357	1.45e-10
VC1762		1	1901450	1902901	0.46045	1.87e-09	0.309324	5.72e-05
VC1763		1	1902898	1903512	0.596866	6.67e-08	0.428856	0.000106657
VC1764		1	1903625	1905745	0.325563	9.67e-15	0.180179	2.48e-05
VC1764		1	1903625	1905745	0.325563	9.67e-15	0.180179	2.48e-05
VC1765		1	1905790	1908858	-0.0331848	0.522519	0.0995487	0.0239103
VC1765		1	1905790	1908858	-0.0331848	0.522519	0.0995487	0.0239103
VC1766		1	1908886	1910877	-0.286696	1.54e-11	-0.116783	0.00728826
VC1767		1	1910870	1912282	-0.286682	1.17e-11	-0.151607	0.000394392
VC1768		1	1912283	1913599	-0.0992149	0.35392	-0.133363	0.173276
VC1769		1	1913628	1916009	0.0118347	0.837555	-0.0992187	0.0264492
VC1770		1	1916150	1918213	0.344425	1.79e-11	0.59081	3.91e-32
VC1771		1	1918195	1921857	0.292299	4.58e-12	0.690082	1.14e-63
VC1772		1	1921885	1922745	0.322606	1.27e-07	1.38776	2.24e-136
VC1773		1	1922810	1923880	1.01028	7.16e-34	1.84775	3.2e-115
VC1774		1	1923895	1925049	0.896013	1.64e-08	-0.00665436	0.977016
VC1775		1	1925231	1926067	0.218314	0.0100946	0.368733	4.74e-06
VC1776	nanA	1	1926196	1927092	0.544912	2.58e-15	-0.805078	7.45e-30
VC1777	siaM	1	1927130	1928413	0.617996	2.33e-11	-0.971523	4.16e-24
VC1777	siaM	1	1927130	1928413	0.617996	2.33e-11	-0.971523	4.16e-24
VC1778	siaQ	1	1928421	1928942	0.484301	3.4e-05	-0.664381	5.68e-08
VC1779	siaP	1	1928993	1929958	0.35688	0.0113457	-2.73893	4.27e-86
VC1781	nanE	1	1930173	1930895	0.348478	0.00238308	-1.99585	8.9e-59
VC1782	nanK	1	1930883	1931746	0.465849	1.08e-07	-0.896573	4.55e-23
VC1783	nagA	1	1931750	1932886	0.358244	7.65e-08	-0.500606	1.56e-13
VC1784	nanH	1	1933309	1935654	0.452213	2.71e-17	-1.69683	8.8e-195
VIBCH11717		1	1935662	1935859	0.618444	0.187982	-0.00366832	0.994332
VC1785	vefA	1	1935801	1936007	0.0921832	0.884314	0.263892	0.619031
VC1786		1	1936121	1936597	0.120323	0.601382	0.247159	0.216898
VC1787		1	1936594	1936731	0.211582	0.439807	0.357982	0.145184
VC1788		1	1936827	1937522	0.731612	1.96e-16	0.80325	1.09e-19
VC1789		1	1937519	1938391	0.370016	1.49e-09	0.585268	1.31e-22
VC1790	insN	1	1938388	1938732	0.212552	0.0460639	-0.197189	0.0637809
VC1791		1	1938739	1939779	0.34004	0.0233298	0.598747	2.22e-05
VC1792		1	1939914	1940273	0.522418	1.2e-05	0.972253	1e-17
VC1793		1	1940322	1940699	0.553229	0.000121814	1.21345	2.55e-19
VC1794		1	1940754	1941332	0.408453	2.45e-05	1.01762	6.14e-29
VC1795		1	1941351	1941671	0.155555	0.385453	0.947937	8.41e-11
VC1796		1	1941658	1942032	0.668317	3.94e-05	1.2413	6.08e-16
VIBCH11730		1	1942434	1942700	0.165059	0.198028	0.342182	0.00342002
VC1797		1	1942842	1943303	0.406115	0.000227951	0.525661	9.82e-07
VC1798		1	1943306	1944457	0.376881	4.84e-06	0.492457	1.05e-09
VC1799		1	1944387	1946144	0.256069	0.00131697	0.461932	1.39e-09
VC1800		1	1946151	1947122	0.163369	0.176849	0.488083	6.03e-06
VIBCH11736		1	1947124	1947399	0.504913	0.0732989	0.49806	0.0704278
VC1801		1	1947461	1947823	0.151513	0.630378	0.427757	0.105614
VC1802		1	1947786	1948022	-0.382421	0.214754	0.225693	0.44358
VC1803		1	1948112	1948573	-0.0675199	0.365648	-0.167089	0.0115287
VC1804		1	1948800	1949114	0.318079	0.0305123	1.03793	4.88e-15
VC1805		1	1949165	1949611	0.6179	4e-06	2.58382	1.84e-109
VC1806		1	1949718	1950704	1.59721	2.88e-78	4.8915	0
VC1807		1	1950739	1951032	4.89513	3.9e-65	8.67359	4.87e-209
VC1807		1	1950739	1951032	4.66992	3.35e-73	8.57632	1.53e-253
VIBCH11745		1	1951355	1951570	4.95359	3.5e-42	8.90084	1.03e-138
VC1808		1	1951671	1952516	0.711225	5.81e-19	3.52986	0
VIBCH11747		1	1952513	1952653	0.420848	0.0430098	2.59334	2.85e-53
VC1809		1	1952631	1952861	0.957899	9.36e-14	3.19575	1.14e-168
VC1810		1	1953461	1953664	-0.041616	0.691503	0.0317638	0.744957
VC1811		1	1953656	1954129	-0.207375	0.0476232	-0.22076	0.0295673
VC1812		1	1954253	1954672	0.127045	0.632458	0.0645022	0.80326
VC1813		1	1954641	1954733	-1.34116	0.642119	-2.15668	0.42071
VC1814	cry1	1	1954789	1956174	0.0124285	0.954435	0.323051	0.0453685
VC1815		1	1956171	1956878	0.0294302	0.870789	0.542161	2.95e-05
VC1816		1	1956889	1957104	-0.177639	0.234286	0.420493	0.00125575
VC1817		1	1957201	1958964	0.140619	0.205874	0.454475	3.81e-06
VC1819	aldA	1	1959245	1960765	0.242294	0.0262218	0.0827623	0.476412
VC1820		1	1961098	1961538	1.3312	6.42e-05	5.8402	1.11e-76
VC1821		1	1961550	1962953	1.9641	9.75e-11	4.23328	1.41e-46
VC1822		1	1963028	1964893	0.553905	2.08e-05	0.874123	3.89e-12
VC1823	frwB	1	1965110	1965409	0.32893	0.00559741	0.481928	2.29e-05
VC1824		1	1965418	1966197	0.78378	0.00226015	1.81719	7.32e-14
VC1825		1	1966189	1967028	1.15443	0.00152096	3.16221	3.56e-20
VC1826		1	1967400	1969301	3.43991	1.12e-19	5.41411	8.07e-48
VC1827	manA	1	1969417	1970583	3.11427	2.53e-11	4.38157	1.03e-21
VC1828		1	1970703	1971155	1.52565	7.69e-06	2.58252	4.68e-15
VC1831		1	1971491	1973695	0.452492	4.46e-14	0.832112	5.36e-46
VC1831		1	1971491	1973695	0.452492	4.46e-14	0.832112	5.36e-46
VC1831		1	1971491	1973695	0.452492	4.46e-14	0.832112	5.36e-46
VC1832		1	1973909	1974481	-0.284117	2.38e-10	-0.433176	1.98e-22
VC1833	nadA	1	1974555	1975616	-0.370941	1.41e-08	-0.536808	9.28e-17
VC1834		1	1975790	1976554	-0.301548	0.0110047	-0.289849	0.0119612
VC1835	pal	1	1976570	1977088	-0.973054	6.91e-85	-0.795277	1.6e-57
VC1836	tolB	1	1977120	1978472	-0.525263	8.15e-54	-0.408755	2.25e-33
VC1837	tolA	1	1978487	1979557	-0.0925692	0.282905	-0.215686	0.00503448
VC1838	tolR	1	1979575	1980015	-0.0501384	0.709298	-0.244815	0.0238532
VC1839	tolQ	1	1980018	1980701	-0.107815	0.0522816	-0.305955	2.72e-09
VC1840	ybgC	1	1980691	1981098	-0.477866	7.28e-13	-0.637598	6.92e-22
VC1841		1	1981267	1981584	-0.297415	4e-12	-0.928382	2.05e-108
VC1842		1	1981577	1981684	-0.229698	0.000150787	-0.857919	1.2e-48
VC1843	cydB	1	1981697	1982833	-0.225988	5.06e-08	-0.859131	2.44e-102
VC1844	cydA	1	1982851	1984437	-0.268717	3.72e-08	-0.874788	6.68e-77
VC1845	ruvB	1	1984896	1985900	-0.162349	0.00233716	-0.0664264	0.227997
VC1846	ruvA	1	1985956	1986570	-0.0242085	0.799713	0.340687	2.12e-06
VC1847	ruvC	1	1986667	1987188	-0.0697919	0.494053	-0.0501956	0.611481
VC1848	cysS	1	1987276	1988655	-0.39081	1.16e-16	-0.29186	5.89e-10
VC1849	ppiB	1	1988801	1989295	-0.183964	0.00601055	-0.0272655	0.714744
VC1850	lpxH	1	1989336	1990064	-0.0934889	0.448361	-0.124686	0.266552
VC1851		1	1990171	1991385	-0.316776	1.22e-06	-0.251666	0.000108099
VC1851		1	1990171	1991385	-0.316776	1.22e-06	-0.251666	0.000108099
VC1852		1	1991447	1991902	-0.0613474	0.313869	0.0681835	0.230219
VC1853		1	1991934	1992608	0.233032	5.62e-05	0.581018	7.21e-26
VC1854	ompT	1	1992727	1993761	0.241631	3.79e-07	0.469095	2.4e-24
VC1855	dinG	1	1994271	1996346	-0.230966	1.4e-05	0.0232687	0.701856
VC1856		1	1996384	1997163	-0.483458	5.86e-09	-0.359566	1.46e-05
VC1857		1	1997148	1997711	-0.259366	0.000259063	-0.3068	1.1e-05
VC1858		1	1997712	1997924	-0.219532	0.0194412	-0.391745	1.55e-05
VC1859		1	1997948	2000068	-0.0342306	0.569393	-0.392905	1.35e-15
VC1860	xthA	1	2000266	2001072	-0.296543	6.01e-07	-0.18377	0.00209114
VC1861	hisM	1	2001131	2001808	0.0349968	0.81731	-0.154355	0.217444
VC1862	hisQ	1	2001811	2002593	0.369634	0.00999078	0.0789065	0.625292
VC1863		1	2002699	2003475	0.556188	3.3e-06	0.229991	0.0649339
VC1864	hisP	1	2003660	2004430	0.324191	0.00164063	0.243557	0.0185709
VIBCH11798		1	2004845	2005063	0.0174897	0.976918	-0.168567	0.743308
VC1865		1	2005135	2006688	0.510561	1.21e-10	1.45796	3.53e-80
VC1866	pflB	1	2006954	2009230	-0.658043	2.64e-45	-0.948962	5.08e-94
VC1867		1	2009366	2010394	0.165493	0.00655318	-0.18745	0.00158657
VC1868		1	2010412	2012292	-0.317142	5.04e-05	-0.75542	1.12e-22
VC1869	pflA	1	2012625	2013365	-0.437449	1.28e-22	-0.421572	3.22e-21
VC1870		1	2013431	2014093	-0.215438	0.0245008	-0.300624	0.00130294
VC1871		1	2014202	2014714	0.328718	0.000382726	0.913799	2.39e-25
VC1872		1	2014955	2016889	-1.41605	1.26e-64	-2.03045	1.66e-125
VC1873		1	2017034	2018305	-0.826262	1.13e-10	-1.15086	2.3e-18
VC1874		1	2018318	2019868	-0.80337	5.28e-33	-1.22663	2.04e-68
VC1875	kdsB	1	2019953	2020711	-0.633328	3.65e-16	-1.11965	2.75e-48
VC1876		1	2020711	2020890	-0.622075	1.71e-14	-0.992218	3.62e-34
VC1877	lpxK	1	2020871	2021881	-0.36191	8.48e-08	-0.357996	8.38e-08
VC1878	msbA	1	2021881	2023629	-0.333407	9.31e-14	-0.547867	1.94e-35
VC1879		1	2023660	2025903	-0.0403934	0.689292	0.00115738	0.991829
VC1880		1	2025912	2026442	-0.0805619	0.526945	0.596037	7.05e-09
VC1882	lolE	1	2026557	2027801	0.395846	0.000169056	0.326529	0.00178081
VC1883	lolD	1	2027802	2028488	0.663477	8.15e-13	0.552928	2.58e-09
VC1884	lolC	1	2028481	2029689	0.307214	0.00210955	0.415629	1.62e-05
VC1885	plzB	1	2029865	2030440	0.065711	0.266237	0.197118	0.000169641
VC1886	mfd	1	2030443	2033910	0.17242	0.0100982	0.161613	0.013389
VC1887	csiV	1	2034086	2034850	-0.0178397	0.845903	-0.111329	0.123469
VC1888	vah3	1	2035185	2037260	-0.425529	4.6e-16	-0.540063	6.79e-25
VC1889		1	2037545	2038081	-0.100309	0.346292	-0.0727299	0.480639
VC1890	ndh	1	2038194	2039498	-0.0750378	0.337546	-0.160798	0.0209241
VC1892		1	2039841	2040380	0.0695969	0.430478	-0.468507	2.6e-10
VC1893		1	2040560	2041420	0.261647	2.67e-09	0.172144	9.93e-05
VC1894	lpoB	1	2041448	2042038	0.398706	1e-19	0.313067	9.06e-13
VC1895		1	2042091	2042480	0.286526	6.05e-07	0.376013	2.22e-11
VC1896		1	2042480	2043898	0.228833	6.98e-06	0.465765	2.16e-21
VC1897	hinT	1	2043911	2044261	0.0986376	0.127817	0.306977	1.55e-07
VC1898		1	2044494	2046512	0.468723	1.2e-09	-0.164667	0.0387954
VC1899		1	2046682	2047833	0.613583	2.32e-31	0.777839	3.44e-50
VC1900	fadR	1	2048068	2048907	-0.616759	7.61e-75	-0.847331	6.04e-139
VC1901	nhaB	1	2049552	2051144	-0.143121	0.046769	-0.419352	2.6e-10
VC1902	dsbB	1	2051224	2051745	0.0920188	0.0802369	-0.199284	5.71e-05
VC1903	ftsK	1	2051820	2054702	0.30517	1.58e-09	0.530025	5.71e-27
VC1904	lrp	1	2054880	2055374	-0.00256088	0.979775	-0.718021	6.77e-24
VC1905	ald	1	2055531	2056655	-0.589957	1.21e-14	-1.36207	8.94e-74
VC1906		1	2056697	2057893	-0.0127513	0.902076	-0.0693682	0.411043
VC1907	cysB	1	2057955	2058929	0.169842	0.000195955	0.478678	2.21e-28
VC1909		1	2059218	2059982	-0.272932	4.88e-06	-0.355298	1.15e-09
VC1910	miaE	1	2060044	2060820	-0.336733	2.55e-10	-0.504169	7.64e-22
VC1911	pyrF	1	2060878	2061573	-0.396037	6.7e-16	-0.66852	1.39e-42
VC1912		1	2061646	2062815	-0.244285	5.65e-06	-0.148921	0.00596505
VC1913		1	2062827	2063108	-0.179183	0.000229231	-0.233925	1.09e-06
VC1914	ihfB	1	2063247	2063525	-0.132785	0.399795	-0.249936	0.0739857
VC1915	rpsA	1	2063813	2065483	-0.611547	1.53e-18	-0.170965	0.0177852
VC1916	cmk	1	2065592	2066281	-0.405621	3.21e-09	-0.402468	3.55e-09
VC1917	comEA	1	2066452	2066763	0.223802	0.249359	0.147475	0.445158
VC1918		1	2066898	2068757	0.277981	3.99e-05	-0.00603896	0.948374
VC1919	hupB	1	2068910	2069182	0.337458	5.21e-05	-0.100271	0.252799
VC1920	lon	1	2069366	2071726	0.372103	3.32e-09	0.282797	6.58e-06
VC1921	clpX	1	2071849	2073129	0.0689748	0.124117	0.189646	3.19e-06
VC1922	clpP	1	2073209	2073811	0.308169	1.67e-11	0.245536	7.74e-08
VC1923	tig	1	2073941	2075242	0.218403	0.0149893	0.232382	0.00736377
VC1925	dctB	1	2075741	2077534	0.379169	1.39e-11	0.213811	0.000196933
VC1926	dctD	1	2077537	2078877	0.358041	4.86e-05	-0.171967	0.0594514
VC1927	dctM	1	2078993	2080354	0.0363677	0.864393	-0.295852	0.0776999
VC1928	dctQ	1	2080358	2081056	0.0254825	0.945098	0.0704032	0.829915
VC1929	dctP	1	2081087	2082085	0.16661	0.228583	-0.410765	0.001903
VC1931		1	2082317	2083843	0.199856	0.0619207	0.370653	0.000213633
VC1932		1	2084014	2084115	-0.279192	0.565163	-0.565503	0.19686
VC1933		1	2084346	2084816	-0.520355	0.00014136	-0.721338	1.35e-07
VC1934		1	2084822	2086747	-0.0723338	0.360423	-0.192297	0.00661548
VC1935		1	2086826	2087584	0.131276	0.265863	0.184798	0.091893
VC1936		1	2087587	2088519	0.226092	0.0156299	0.145372	0.125803
VC1937		1	2088527	2089198	-0.032635	0.805271	0.0272736	0.823652
VC1938		1	2089288	2089737	-0.156828	0.0877536	-0.685843	3.5e-15
VC1939		1	2090031	2090651	0.14113	0.329847	-0.338622	0.00892763
VC1940		1	2090698	2091360	-0.0389146	0.731095	-0.302393	0.000902447
VC1941		1	2091673	2092968	-0.165419	0.0733522	-0.226909	0.00957804
VC1942	folD	1	2093598	2094458	-0.21235	1.53e-05	-0.487202	4.11e-24
VC1944	pvcB	1	2094741	2095604	0.0139415	0.896471	4.5842	0
VC1945		1	2095589	2097052	0.155335	0.00813615	5.05458	0
VC1946		1	2097041	2097148	0.200429	0.480212	4.35751	2.73e-114
VC1947		1	2097183	2098112	0.599939	2.14e-11	4.92907	0
VC1948		1	2098271	2098462	2.79453	8.96e-09	10.0007	4.29e-114
VC1949		1	2098432	2100258	0.738795	3.14e-20	6.30956	0
VC1950	torZ	1	2100348	2102795	0.398948	0.000624354	0.955286	6.5e-18
VC1951	torY	1	2102818	2103924	0.184883	0.0416259	0.694479	5.85e-17
VC1952	chiA	1	2104179	2106719	0.155401	0.141678	0.243687	0.0135252
VC1953	nupC	1	2106983	2108200	0.12264	0.52141	-0.0424204	0.828756
VC1955		1	2108531	2109478	0.426227	6.28e-11	0.448322	6.39e-12
VC1956		1	2109642	2110613	0.625452	7.47e-70	0.538677	4.12e-52
VC1957		1	2110638	2110916	0.5597	2.01e-24	0.476015	5.16e-18
VC1959	minC	1	2111116	2111778	0.51225	5.52e-15	1.07256	9.04e-64
VC1960	minD	1	2111781	2112611	0.627134	3.74e-16	0.922764	3.16e-34
VC1961	minE	1	2112616	2112879	0.228663	0.0634334	0.62226	3.51e-08
VC1962		1	2113168	2113659	0.381857	1.24e-06	-0.136887	0.094876
VC1963		1	2113726	2114049	-0.676015	3.72e-21	-0.871586	8.86e-34
VC1964		1	2114204	2115079	0.0961028	0.0452314	0.0731987	0.122261
VIBCH11893		1	2115098	2115238	-0.0889567	0.747058	-0.357125	0.123484
VC1965		1	2115273	2115863	-0.0231784	0.826844	0.208595	0.0102761
VC1966		1	2115867	2117747	-0.019882	0.804199	-0.0244765	0.731055
VIBCH11896		1	2117856	2118047	0.213381	0.514888	-0.00292316	0.993437
VC1967		1	2117962	2119977	-0.149785	0.0787387	-0.345362	1.34e-05
VC1968		1	2120030	2120575	0.0675913	0.306237	-0.261994	8e-06
VC1970		1	2120663	2121826	0.0123713	0.870789	0.146375	0.0107723
VC1971		1	2121855	2123285	0.719808	1.41e-15	1.29618	7.55e-49
VC1972	menC	1	2123261	2124259	0.824742	4.46e-17	1.43525	2.72e-50
VC1973	menB	1	2124347	2125237	0.622361	9.79e-13	1.62545	8.81e-82
VC1974		1	2125238	2126029	0.258332	0.00168563	1.26141	1.4e-61
VC1975		1	2126019	2127731	0.338622	1.53e-05	0.540159	1.04e-12
VC1976		1	2127728	2129035	0.465227	1.9e-06	0.663369	3.05e-12
VC1977	aat	1	2129250	2130464	-0.000459438	0.995911	0.378667	3.84e-08
VC1978	yfbR	1	2130617	2131201	0.447703	5.55e-07	0.249925	0.00633877
VC1979		1	2131258	2132583	0.480949	2.21e-09	0.463332	6.08e-09
VC1980		1	2132577	2133179	0.0165765	0.902889	0.0348991	0.768083
VC1981		1	2133183	2133734	-0.210916	0.00115254	-0.314652	7.51e-07
VC1983		1	2133810	2135657	-0.52827	1.07e-33	-1.2587	2.63e-186
VC1984	rnd	1	2135870	2137015	0.185427	0.000264128	0.0780028	0.139544
VC1985	fadD	1	2137101	2138801	0.308833	1.2e-12	0.14135	0.00148065
VC1986		1	2138926	2139780	0.418539	7.67e-06	0.220043	0.0215302
VC1987		1	2139777	2140385	0.53741	9.26e-31	0.0911375	0.0713768
VC1988		1	2140351	2140656	0.260291	0.000171907	0.152448	0.0310242
VC1989	rpf	1	2140716	2141429	0.151359	0.0331106	0.138083	0.0464167
VC1990		1	2141426	2143366	-0.00304586	0.962879	-0.0253224	0.639587
VIBCH11919		1	2143458	2143661	0.183671	0.122651	-0.725788	5.02e-11
VC1992	purU	1	2143931	2144764	0.312343	2.66e-10	0.149895	0.00308553
VC1993	fadH	1	2144838	2146838	0.263323	0.0194412	0.0662079	0.595363
VC1994	sppA	1	2147068	2148918	-0.0196463	0.767188	-0.28938	9.24e-09
VC1995	ansA	1	2149035	2150048	0.305377	1.81e-07	0.658867	1.93e-31
VC1996		1	2150146	2150433	0.551714	1.24e-08	0.423696	1.56e-05
VC1997		1	2150537	2151361	-0.0902011	0.259045	-0.0386915	0.634105
VC1998	msrB	1	2151522	2151965	-0.258817	6.88e-07	-0.418415	7.1e-16
VC1999		1	2151971	2152117	-0.23793	0.290848	-0.232626	0.27773
VC2000	gapA	1	2152265	2153260	-0.349377	1.18e-16	-0.440922	2.8e-26
VC2001		1	2153408	2154298	-0.323707	1.81e-08	-0.461162	2.7e-16
VC2002		1	2154733	2155737	-0.0772096	0.198028	-0.695481	9.88e-39
VC2003	rlmA	1	2155874	2156710	-0.240284	0.000744295	-0.279936	6.35e-05
VC2004		1	2156731	2157708	-0.0663024	0.548224	0.482507	3.81e-08
VC2005		1	2157848	2158204	0.254186	0.00022355	0.104412	0.143874
VC2006		1	2158278	2159222	0.178308	0.00121399	-0.158456	0.00361604
VC2007	mlc	1	2159327	2160544	0.60816	5.53e-46	0.886171	1.44e-97
VC2008	pykA	1	2160989	2162434	0.265602	0.00436059	-0.215617	0.020117
VC2009		1	2162476	2163645	0.223869	1.83e-05	-0.160706	0.00250498
VC2010		1	2163652	2163741	0.277568	0.11406	-0.418035	0.0157044
VC2011		1	2163877	2164467	0.468405	1.56e-05	0.189712	0.0959589
VC2012		1	2164974	2166434	0.217158	0.00207602	0.166252	0.0186412
VC2013	ptsG	1	2166647	2168077	-0.422659	7.81e-17	-1.42565	3.33e-182
VC2014		1	2168521	2169288	-0.297049	1.73e-08	-0.4665	4.99e-19
VC2015		1	2169279	2170253	-0.170566	0.00169346	-0.135837	0.0120138
VC2016	tmk	1	2170246	2170884	0.0597032	0.440463	0.104518	0.130966
VC2017		1	2170881	2171897	0.189053	0.00572397	0.109814	0.114388
VC2018	pabC	1	2171894	2172697	0.0743139	0.403667	0.00981263	0.92222
VC2019	fabF	1	2172775	2174019	-0.198594	0.0433625	-0.580042	1.57e-10
VC2020	acp	1	2174108	2174344	-0.467555	6.51e-20	-0.656797	9.1e-39
VC2021	fabG	1	2174580	2175326	-0.0762929	0.0738444	-0.0619425	0.137358
VC2022	fabD	1	2175342	2176280	-0.0556773	0.511727	0.0780993	0.304311
VC2023	fabH	1	2176335	2177285	0.0797529	0.286741	0.202608	0.0022574
VC2024	plsX	1	2177291	2178316	-0.2648	1.09e-05	-0.291966	7.88e-07
VC2025	rpmF	1	2178326	2178496	-0.401652	6.86e-07	0.0794188	0.363167
VC2026		1	2178531	2179055	-0.419962	9.11e-21	0.045731	0.357052
VC2027		1	2179203	2179784	-0.0512805	0.518593	0.197242	0.00311319
VC2028	rluC	1	2179885	2180832	0.191165	0.00399577	0.889248	2.5e-47
VC2030	rne	1	2181444	2184602	0.0603125	0.310201	0.151373	0.00402223
VC2031		1	2184950	2186515	-0.106035	0.251659	0.169296	0.0444511
VC2032		1	2186633	2187508	-0.115464	0.153883	-0.462771	3.73e-10
VC2033	adhE	1	2187618	2190302	-0.160704	0.0465125	-0.168289	0.0298983
VC2035		1	2190929	2191567	-0.220998	0.0475271	-0.155145	0.159771
VC2036	asd	1	2191657	2192769	0.20447	0.000179858	-0.361034	7.75e-12
VC2037	mleN	1	2193194	2194639	0.58583	9.86e-22	0.536144	1.13e-18
VC2038		1	2194664	2195878	-0.123027	0.263711	-0.0878362	0.41507
VC2039	ndpA	1	2196041	2197042	-0.357758	7.68e-18	-0.501491	1.22e-33
VC2040		1	2197127	2197342	-0.219224	0.00065437	-0.30279	1.27e-06
VC2041		1	2197377	2199179	-0.180479	0.000966689	-0.305452	6.16e-09
VC2042		1	2199637	2200557	-0.0258225	0.81731	0.233575	0.00627077
VC2043	topB	1	2200578	2202521	-0.0478441	0.422334	0.111213	0.0332963
VC2044	grxD	1	2202606	2202938	-0.428272	2.41e-21	-0.306645	1.15e-11
VC2045	sodB	1	2203190	2203774	-0.199441	6.11e-06	-0.259285	1.62e-09
VC2046		1	2203889	2204392	0.112043	0.647535	0.70977	0.000297135
VC2047		1	2204761	2205441	-0.161767	0.0260517	-0.432047	4.7e-10
VC2048	vacJ	1	2205454	2206212	-0.192448	5.2e-05	-0.380078	4.17e-16
VC2049		1	2206271	2207485	-0.145097	0.0150288	0.12216	0.0360775
VC2049		1	2206271	2207485	-0.198435	0.00330667	0.329894	2.48e-07
VC2051	dsbE	1	2207961	2208515	-0.0867367	0.278915	0.591604	3.56e-18
VC2052	ccmF	1	2208516	2210471	0.00021961	0.99828	0.691893	8.38e-18
VC2053	ccmE	1	2210468	2210950	0.148549	0.0382691	0.865375	3.6e-41
VC2054		1	2210947	2211153	0.0845546	0.463985	0.81869	1.75e-18
[truncated: 1,720 more rows]
