# Supplementary material for: TsrA Regulates Virulence and Intestinal Colonization in Vibrio cholerae
Source: mSphere. 2020 Dec 9;5(6):e01014-20. doi: 10.1128/mSphere.01014-20 (PMC7729259; doi:10.1128/mSphere.01014-20)
Supplement: TABLE S2 [file mSphere.01014-20-st002.xlsx]

## Sheet: S2 - Strains
Table S2 Strains and plasmids used in this study
Strains	Description	Source
C6706	Wild-type V. cholerae El Tor biotype, SmR	lab stock
C6706 lacZ-	C6706 lacZ-	lab stock
ARC01	C6706 Δhns (VC1130)	[1]
BDTsrA1	C6706 ΔtsrA (VC0070)	this study
MIK01	C6706 ΔtoxR (VC0984)	[1]
BDTsrA2	C6706 ΔtsrAΔtoxR	this study
ARC02	C6706 H-NS C-term V5 tag	[1]
BDTsrA3	C6706 ΔtsrAΔtoxR +pBDTsrA1	this study
BDTsrA4	C6706 ΔtsrAΔtoxR +pWKS31	this study
BDTsrA5	C6706 H-NS C-term V5 tag + pBDTsrA2	this study
BDTsrA6	C6706 lacZ- + pWKS30	lab stock
Plasmids	Description	Source
pWSK30	ampR	[1]
pBDTsrA1	pWSK30 + tsrA with native promoter	this study
pBDTsrA2	pWSK30 + tsrA C-term V5 tag with native promoter	this study
References
1 Kazi MI, Conrado AR, Mey AR, Payne SM, Davies BW. 2016. ToxR Antagonizes H-NS Regulation of Horizontally Acquired Genes to Drive Host Colonization. PLOS Pathog 12:e1005570.
